# Supplementary material for: Macrophage-induced enteric neurodegeneration leads to motility impairment during gut inflammation
Source: EMBO Mol Med. 2025 Jan 6;17(2):301–35. doi: 10.1038/s44321-024-00189-w (PMC11822118; doi:10.1038/s44321-024-00189-w)
Supplement: Supplementary file 3 — Source data Fig. 1 [file 44321_2024_189_MOESM3_ESM.zip]

Archive with 18 entries (14 files):
- 1/
- __MACOSX/._1
- 1/1f/
- __MACOSX/1/._1f
- 1/1k/
- __MACOSX/1/._1k
- 1/1c/
- __MACOSX/1/._1c
- 1/1f/Fig1f_GO terms.csv
- __MACOSX/1/1f/._Fig1f_GO terms.csv
- 1/1k/Fig1k Mass Spec_GO Neuron_IM3h+24h.csv
- __MACOSX/1/1k/._Fig1k Mass Spec_GO Neuron_IM3h+24h.csv
- 1/1c/PSD95_FOS_Anna1.lif_Series007_ch02_overlay_Figure1c_Cut_IM3h.tif
- __MACOSX/1/1c/._PSD95_FOS_Anna1.lif_Series007_ch02_overlay_Figure1c_Cut_IM3h.tif
- 1/1c/Fig1c_cFOS.csv
- __MACOSX/1/1c/._Fig1c_cFOS.csv
- 1/1c/PSD95_FOS_Anna1.lif_Series008_ch02_overlay_Control_Cut_1c.tif
- __MACOSX/1/1c/._PSD95_FOS_Anna1.lif_Series008_ch02_overlay_Control_Cut_1c.tif
