# Supplementary material for: Macrophage-induced enteric neurodegeneration leads to motility impairment during gut inflammation
Source: EMBO Mol Med. 2025 Jan 6;17(2):301–35. doi: 10.1038/s44321-024-00189-w (PMC11822118; doi:10.1038/s44321-024-00189-w)
Supplement: Supplementary file 3 — Source data Fig. 1 [file 44321_2024_189_MOESM3_ESM.zip › 1/1f/Fig1f_GO terms.csv]

	IM3h	IM24h
Cytokines	18,251	14,4007
Inflammation	8,47159	18,1732
Cell Migration	16,1976	25,8078
Leukocyte Migration	5,94623	14,6547
Neurogenesis	7,68239	15,639
Synapses	11,437	17,8234
Neuron Death	13,2503	11,7458
