# Supplementary material for: Macrophage-induced enteric neurodegeneration leads to motility impairment during gut inflammation
Source: EMBO Mol Med. 2025 Jan 6;17(2):301–35. doi: 10.1038/s44321-024-00189-w (PMC11822118; doi:10.1038/s44321-024-00189-w)
Supplement: Supplementary file 3 — Source data Fig. 1 [file 44321_2024_189_MOESM3_ESM.zip › 1/1k/Fig1k Mass Spec_GO Neuron_IM3h+24h.csv]

	IM3h	IM24h
neurogenesis	2	7,437429
synapse	5,501546	7,283965
neuron apoptotic process	4,830988	2,207966
