# Supplementary material for: Macrophage-induced enteric neurodegeneration leads to motility impairment during gut inflammation
Source: EMBO Mol Med. 2025 Jan 6;17(2):301–35. doi: 10.1038/s44321-024-00189-w (PMC11822118; doi:10.1038/s44321-024-00189-w)
Supplement: Supplementary file 3 — Source data Fig. 1 [file 44321_2024_189_MOESM3_ESM.zip › 1/1c/Fig1c_cFOS.csv]

CTL	IM3h	IM24h
4,253819	25,55243	4,806354
6,728005	47,72318	2,590925
3,930458	60,5685	2,947236
2,600186	34,7892	2,590925
3,740572	44,92167	3,806354
5,927288	28,21752
3,091894
