# Supplementary material for: Macrophage-induced enteric neurodegeneration leads to motility impairment during gut inflammation
Source: EMBO Mol Med. 2025 Jan 6;17(2):301–35. doi: 10.1038/s44321-024-00189-w (PMC11822118; doi:10.1038/s44321-024-00189-w)
Supplement: Supplementary file 4 — Source data Fig. 2 [file 44321_2024_189_MOESM4_ESM.zip]

Archive with 62 entries (52 files):
- 2/
- __MACOSX/._2
- 2/2g/
- __MACOSX/2/._2g
- 2/2i/
- __MACOSX/2/._2i
- 2/2h/
- __MACOSX/2/._2h
- 2/2a/
- __MACOSX/2/._2a
- 2/2f/
- __MACOSX/2/._2f
- 2/2c/
- __MACOSX/2/._2c
- 2/2d/
- __MACOSX/2/._2d
- 2/2e/
- __MACOSX/2/._2e
- 2/2b/
- __MACOSX/2/._2b
- 2/2g/2g_BCLAF1.csv
- __MACOSX/2/2g/._2g_BCLAF1.csv
- 2/2i/2i.csv
- __MACOSX/2/2i/._2i.csv
- 2/2h/2h_ANNA1_count.csv
- __MACOSX/2/2h/._2h_ANNA1_count.csv
- 2/2a/2a_Control_green2.jpg
- __MACOSX/2/2a/._2a_Control_green2.jpg
- 2/2a/2a_IM24h_merge.jpg
- __MACOSX/2/2a/._2a_IM24h_merge.jpg
- 2/2a/2a_IM24h_violet2.jpg
- __MACOSX/2/2a/._2a_IM24h_violet2.jpg
- 2/2a/2a_Control_violet2.jpg
- __MACOSX/2/2a/._2a_Control_violet2.jpg
- 2/2a/2a.csv
- __MACOSX/2/2a/._2a.csv
- 2/2a/2a_Control_merge.jpg
- __MACOSX/2/2a/._2a_Control_merge.jpg
- 2/2a/2a_IM24h_green2.jpg
- __MACOSX/2/2a/._2a_IM24h_green2.jpg
- 2/2f/2f_BAX.csv
- __MACOSX/2/2f/._2f_BAX.csv
- 2/2c/2c.csv
- __MACOSX/2/2c/._2c.csv
- 2/2d/IM24h.tif
- __MACOSX/2/2d/._IM24h.tif
- 2/2d/Control.tif
- __MACOSX/2/2d/._Control.tif
- 2/2d/2d_ANNA1_count.csv
- __MACOSX/2/2d/._2d_ANNA1_count.csv
- 2/2d/IM3h.tif
- __MACOSX/2/2d/._IM3h.tif
- 2/2e/Caspase3_Anna1_Control.tif
- __MACOSX/2/2e/._Caspase3_Anna1_Control.tif
- 2/2e/Caspase3_Anna1_IM24h.tif
- __MACOSX/2/2e/._Caspase3_Anna1_IM24h.tif
- 2/2e/Caspase3_Anna1_IM3h.tif
- __MACOSX/2/2e/._Caspase3_Anna1_IM3h.tif
- 2/2e/2e_CleavedC3_count.csv
- __MACOSX/2/2e/._2e_CleavedC3_count.csv
- 2/2b/2b_synapses_Down.csv
- __MACOSX/2/2b/._2b_synapses_Down.csv
