# Supplementary material for: Macrophage-induced enteric neurodegeneration leads to motility impairment during gut inflammation
Source: EMBO Mol Med. 2025 Jan 6;17(2):301–35. doi: 10.1038/s44321-024-00189-w (PMC11822118; doi:10.1038/s44321-024-00189-w)
Supplement: Supplementary file 4 — Source data Fig. 2 [file 44321_2024_189_MOESM4_ESM.zip › 2/2g/2g_BCLAF1.csv]

Control	IM3h	IM24h
1,0384	0,8068	1,36
1	1,0044	1,46963
0,9768	1,0844	1,55037
1,0572	0,9372	1,384444
0,9592	0,9884	1,354074
1,1	0,9456	1,461482
