# Supplementary material for: Macrophage-induced enteric neurodegeneration leads to motility impairment during gut inflammation
Source: EMBO Mol Med. 2025 Jan 6;17(2):301–35. doi: 10.1038/s44321-024-00189-w (PMC11822118; doi:10.1038/s44321-024-00189-w)
Supplement: Supplementary file 4 — Source data Fig. 2 [file 44321_2024_189_MOESM4_ESM.zip › 2/2i/2i.csv]

Control_POI (3month)	IM24h (3month)	IM21days (4month)		WT (6month)	5xFAD Alzheimer´s (6month)
75,52291	232,71	43,75233		62,87655	208,4986
35,94327	158,9159	94,23518		49,50762	327,8145
25,50501	386,8322	54,37226		69,0177	356,5819
43,29378	134,0759	38,73178		73,79096	321,2092
78,98513	273,981	70,87619		74,73558	403,915
68,45247	171,0994	28,45869		58,21469	323,6127
51,91022	138,1192			40,81625	449,6839
16,35223	323,2433			29,69275	355,232
21,64421	123,8196			105,1914	303,3755
8,499711	135,1377			50,32313	241,9561
58,79091	146,9341			37,63792
50,50249				60,75233
46,4567				79,73952
				84,70674
				120,3397
