# Supplementary material for: Macrophage-induced enteric neurodegeneration leads to motility impairment during gut inflammation
Source: EMBO Mol Med. 2025 Jan 6;17(2):301–35. doi: 10.1038/s44321-024-00189-w (PMC11822118; doi:10.1038/s44321-024-00189-w)
Supplement: Supplementary file 4 — Source data Fig. 2 [file 44321_2024_189_MOESM4_ESM.zip › 2/2h/2h_ANNA1_count.csv]

naive	IM24h	IM21days
649,767	327,0063	628,8768
549,1464	320,202	552,8821
653,2121	437,0757	630,798
551,8148	308,4613	520,3283
564,356	324,4714	601,1793
604,1144	263,2772	570,697
550,7474	415,7289	541,1414
