# Supplementary material for: Macrophage-induced enteric neurodegeneration leads to motility impairment during gut inflammation
Source: EMBO Mol Med. 2025 Jan 6;17(2):301–35. doi: 10.1038/s44321-024-00189-w (PMC11822118; doi:10.1038/s44321-024-00189-w)
Supplement: Supplementary file 4 — Source data Fig. 2 [file 44321_2024_189_MOESM4_ESM.zip › 2/2a/2a.csv]

Naive	IM24h_
2175517	1108701
1725497	1129253
2026155	1376043
2770756	1089805
1670001	1003720
1594108	981254,5
1453489	1031638
1571320	689503,3
1293828	607880,5
	640818,7
