# Supplementary material for: Macrophage-induced enteric neurodegeneration leads to motility impairment during gut inflammation
Source: EMBO Mol Med. 2025 Jan 6;17(2):301–35. doi: 10.1038/s44321-024-00189-w (PMC11822118; doi:10.1038/s44321-024-00189-w)
Supplement: Supplementary file 4 — Source data Fig. 2 [file 44321_2024_189_MOESM4_ESM.zip › 2/2f/2f_BAX.csv]

control	IM3h	IM24h
1,375819	1,490508	7,315498
0,817718	1,589322	4,011148
0,8064631	1,294281	4,090585
0,6878313	0,9783309	6,508879
0,744871	1,126126	1,804527
1,110487	1,504318	2,729889
1,456811	2,938035	2,892857
1,306096	3,236647	2,214931
0,9852364	3,822943	2,74898
0,7086675		3,590986
