# Supplementary material for: Macrophage-induced enteric neurodegeneration leads to motility impairment during gut inflammation
Source: EMBO Mol Med. 2025 Jan 6;17(2):301–35. doi: 10.1038/s44321-024-00189-w (PMC11822118; doi:10.1038/s44321-024-00189-w)
Supplement: Supplementary file 4 — Source data Fig. 2 [file 44321_2024_189_MOESM4_ESM.zip › 2/2c/2c.csv]

	Control	Control	Control	Control	Control	Control	Control	IM3h	IM3h	IM3h	IM3h	IM3h	IM3h	IM3h	IM24h	IM24h	IM24h	IM24h	IM24h	IM24h	IM24h
Syn1	0,8985097	0,9806259	0,999851	1,051416	1,055589	1,008793		1,094337	1,131446	0,9979135	1,106408	1,195529	1,177496		0,8341281	0,8557377	0,8718331	0,8175857	0,918927	0,7813711
Syn2	1,001143	0,9448571	0,9628571	1,096571	1,035429	0,9411429		1,053714	0,8951429	1,013429	1,181429	1,069143	1,04		0,816	0,824	0,7937143	0,8968571	0,8048571	0,7951429
Dlg4	0,923301	1,001942	1,08835	0,9699029	1,064078	0,9834952		0,9281554	0,8747573	0,9116505	1,023301	1,104854	1,000971		0,7472222	0,719445	0,775	0,6638889	0,6962963	0,7972222
Snap25	0,9525862	0,9469827	1,04569	1,099138	0,9775862	0,975		1,010345	1,053879	0,9599138	1,127586	1,104741	1,106897		0,8094828	0,7267242	0,7685345	0,7810345	0,7922414	0,8189655
Syne2	1,08	0,972	1,048	0,876	0,942	1		1,008	0,77	1,06	0,898	0,906	0,968		0,694	0,496	0,614	0,614	0,928	0,792
