# Supplementary material for: Macrophage-induced enteric neurodegeneration leads to motility impairment during gut inflammation
Source: EMBO Mol Med. 2025 Jan 6;17(2):301–35. doi: 10.1038/s44321-024-00189-w (PMC11822118; doi:10.1038/s44321-024-00189-w)
Supplement: Supplementary file 4 — Source data Fig. 2 [file 44321_2024_189_MOESM4_ESM.zip › 2/2d/2d_ANNA1_count.csv]

Naive	IM3h	IM24h
535,5555	435	426,6667
586,6667	469,6296	484,4445
611,1111	598,8889	541,1111
657,7778	586,1111	351,1111
642,2222	678,3333	523,3333
568,8889	606,6667	415,5555
673,3333	683,3333	418,8889
661,1111
