# Supplementary material for: Macrophage-induced enteric neurodegeneration leads to motility impairment during gut inflammation
Source: EMBO Mol Med. 2025 Jan 6;17(2):301–35. doi: 10.1038/s44321-024-00189-w (PMC11822118; doi:10.1038/s44321-024-00189-w)
Supplement: Supplementary file 4 — Source data Fig. 2 [file 44321_2024_189_MOESM4_ESM.zip › 2/2e/2e_CleavedC3_count.csv]

CTL	IM3h	IM24h
9,67	43,33	31
21	39	34,44
15,33	37	30,67
23,152	33,99	36,04
26,13	49,13	53,58
26,694	43,63	35,075
21,942		41,49
