# Supplementary material for: Macrophage-induced enteric neurodegeneration leads to motility impairment during gut inflammation
Source: EMBO Mol Med. 2025 Jan 6;17(2):301–35. doi: 10.1038/s44321-024-00189-w (PMC11822118; doi:10.1038/s44321-024-00189-w)
Supplement: Supplementary file 5 — Source data Fig. 3 [file 44321_2024_189_MOESM5_ESM.zip]

Archive with 14 entries (10 files):
- 3/
- __MACOSX/._3
- 3/3d/
- __MACOSX/3/._3d
- 3/3f/
- __MACOSX/3/._3f
- 3/3g/
- __MACOSX/3/._3g
- 3/3d/3d_Go terms.csv
- __MACOSX/3/3d/._3d_Go terms.csv
- 3/3f/3f_synaptic transmission DOWN.csv
- __MACOSX/3/3f/._3f_synaptic transmission DOWN.csv
- 3/3g/3g_synaptic transmission_UP.csv
- __MACOSX/3/3g/._3g_synaptic transmission_UP.csv
