# Supplementary material for: Macrophage-induced enteric neurodegeneration leads to motility impairment during gut inflammation
Source: EMBO Mol Med. 2025 Jan 6;17(2):301–35. doi: 10.1038/s44321-024-00189-w (PMC11822118; doi:10.1038/s44321-024-00189-w)
Supplement: Supplementary file 5 — Source data Fig. 3 [file 44321_2024_189_MOESM5_ESM.zip › 3/3d/3d_Go terms.csv]

	IM3h	IM24h
regulation of cell cycle	11,8204	20,8164
regulation of cell population proliferation	18,0343	15,7998
response to cytokine	8,2621	6,82351
regulation of inflammatory response	6,7279	0,0650692
regulation of cell migration	13,4446	11,5135
regulation of neurogenesis	3,7962	12,6198
postsynaptic density	2,5329	35,167
regulation of neuron death	8,4085	13,1323
