# Supplementary material for: Macrophage-induced enteric neurodegeneration leads to motility impairment during gut inflammation
Source: EMBO Mol Med. 2025 Jan 6;17(2):301–35. doi: 10.1038/s44321-024-00189-w (PMC11822118; doi:10.1038/s44321-024-00189-w)
Supplement: Supplementary file 5 — Source data Fig. 3 [file 44321_2024_189_MOESM5_ESM.zip › 3/3f/3f_synaptic transmission DOWN.csv]

	Control	Control	Control	Control	Control	Control	Control	Control	Control	Control	IM3h	IM3h	IM3h	IM3h	IM3h	IM3h	IM3h	IM3h	IM3h	IM3h	IM24h	IM24h	IM24h	IM24h	IM24h	IM24h	IM24h	IM24h	IM24h	IM24h
Syp	1,39363156	1,19355994	1,38841834	0,54196783	2,32857767	1,31508493	0,81295174	1,02580799			0,52906383	0,41292787	0,87747172	0,10323197	0,46454385	0,52906383	0,8839834	0,11613596	0,64519979		0,02580799	0,012904	0,02580799	0,12903996	0,012904	0,012904	0,012904	0,012904	0,02580799	0,02580799
Scn2a	1,04173862	0,88485879	1,61945855	0,39234305	1,40414465	1,4136454	1,23546322	1,00834772			0,61773161	0,46747257	0,80138155	0,52590664	0,43408167	0,31721353	0,34398364	0,23373628	0,27547491		0,01669545	0,38399533	0,12521587	0,19199766	0,15025904	0,01669545	0,00834772	0,44587492	0,57599299	0,00834772
Kcna2	1,77416186	0,72217315	1,31548837	0,26406627	1,09635613	0,6387838	1,39516796	0,79380246			0,58051816	0,36188839	0,93215929	0,52452836	0,7777607	0,05345471	0,07697478	0,10156395	0,05398926		0,70613673	0,3709757	0,11385853	0,74141684	1,12789441	1,00227583	0,45971052	0,52439072	0,25404752	0,78966373
Synj1	1,47671285	1,25519231	1,36840583	1,13950513	1,45629747	1,76968383	0,52739745	1,00680513			0,64648719	0,41511283	0,88466668	0,00340256	0,27901026	0,22116667	0,93910771	0,19394616	0,02722051		0,00340256	0,00680513	0,00340256	0,00680513	0,11228462	0,00340256	0,00680513	0,00340256	0,00680513	0,00680513
Synpo	1,090419	1,46808573	1,1489377	1,33510683	1,20212926	1,19149095	1,55319222	1,01063831			1,1968101	1,21276757	1,00000133	0,02659578	0,73936269	0,43085164	0,23404419	0,34042598	0,03723409		0,03723409	0,11170228	0,00531916	0,64893703	0,44680964	0,00531916	0,01063831	0,00531916	0,01063831	0,01063831
Oprk1	0,80314961	1,01574803	1,8976378	1,36220472	1,60629921	1,15748031	1,01574803	1,14173228			0,34645669	0,34645669	0,8503937	0,01574803	0,36220472	0,03149606	0,18897638	0,04724409	0,01574803		0,04724409	0,01574803	0,03149606	0,01574803	0,03149606	0,01574803	0,01574803	0,49606299	0,01574803	0,03149606
Nrxn1	1,40606714	1,14027306	1,21672523	1,2872258	1,57761776	1,84244997	1,2390754	0,79056563			0,60784995	0,42866781	0,73142384	0,18369092	0,37406151	0,2204291	0,4408582	0,1436129	0,03339835		0,11355439	0,05343736	0,00333983	0,23712828	0,00333983	0,03005851	0,23712828	0,47091672	1,60980041	0,29056563
Lynx1	1,82470961	1,00844773	1,08975713	1,05068638	1,91763464	1,70644139	1,33790919	1,06441394			1,19957761	2,24709609	0,30095037	0,60823654	0,50686378	0,18585005	0,00844773	0,16050686	0,01689546		0,05068638	0,00844773	0,01689546	0,0844773	0,17740232	0,01689546	0,01689546	0,01689546	0,00844773	0,00844773
Gria1	1,00808082	0,3474751	1,15756986	0,33131347	1,47878937	1,72929468	1,72929468	1,21818204			1,00202121	0,78383918	0,20404162	0,00808082	1,02626366	0,2505053	0,58181877	0,11313143	0,01616163		0,00808082	0,01616163	0,00808082	0,19393959	0,32323265	0,01616163	0,00808082	0,01616163	0,00808082	0,00808082
Cplx2	1,25680356	1,01187531	0,70460168	1,27115289	0,91241959	0,62939139	1,78871846	1,42503711			0,41959426	0,33250866	0,46907472	0,51261752	0,10687778	0,12864918	0,29490351	0,07916873	0,09104404		0,12271153	0,21375557	0,02572984	0,12666997	0,08510638	1,35576447	1,27461653	1,29440871	0,69668481	0,19495299
Chrm1	0,52727273	1,03636364	1,34545455	1,03636364	1,14545455	0,92727273	1,96363636	1,01818182			0,29090909	0,30909091	0,21818182	0,41818182	0,12727273	0,09090909	0,10909091	0,10909091	0,09090909		0,32727273	0,56363636	0,01818182	0,03636364	0,03636364	0,01818182	0,61818182	0,70909091	0,01818182	0,03636364
