# Supplementary material for: Macrophage-induced enteric neurodegeneration leads to motility impairment during gut inflammation
Source: EMBO Mol Med. 2025 Jan 6;17(2):301–35. doi: 10.1038/s44321-024-00189-w (PMC11822118; doi:10.1038/s44321-024-00189-w)
Supplement: Supplementary file 5 — Source data Fig. 3 [file 44321_2024_189_MOESM5_ESM.zip › 3/3g/3g_synaptic transmission_UP.csv]

	Control	Control	Control	Control	Control	Control	Control	Control	Control	Control	IM3h	IM3h	IM3h	IM3h	IM3h	IM3h	IM3h	IM3h	IM3h	IM3h	IM24h	IM24h	IM24h	IM24h	IM24h	IM24h	IM24h	IM24h	IM24h	IM24h
Syngr2	2,09597496	1,27447095	1,09021009	0,46065215	1,3282137	1,72744556	0,00767754	0,01535507			2,3416561	1,91938395	1,98848178	3,28406883	2,47985175	3,39155433	1,34356877	2,58349272	2,37619926		0,05374275	0,33013404	0,01535507	0,4069094	1,05949994	0,64491301	0,00767754	0,01535507	0,00767754	0,01535507
Vcan	0,82681564	0,04469274	1,76536313	0,31284916	1,40782123	3,08379888	0,53631285	0,02234637			3,84357542	3,01675978	6,70391061	4,64804469	2,9273743	3,15083799	8,13407821	3,03910615	4,93854749		0,02234637	0,69273743	0,31284916	1,29608939	0,55865922	0,04469274	0,02234637	0,42458101	0,04469274	0,04469274
Syt12	0,55172414	0,27586207	0,55172414	0,27586207	4,13793103	0,27586207	1,37931034	0,55172414			12,7359724	8,76077241	27,0344828	2,55172414	6,62068966	1,37931034	4,4137931	4,68965517	1,65517241		0,27586207	0,27586207	0,27586207	0,27586207	0,27586207	0,27586207	0,27586207	1,10344828	0,27586207	0,55172414
Arc	0,5	0,5	1,25	2,75	0,5	1,75	0,5	0,25			32	20,5	69,5	38,75	31,5	13,75	29,5	5	9		0,25	0,25	0,25	0,25	0,25	0,25	0,5	0,5	0,5	0,5
Vgf	1,04347826	0,44444444	0,82125604	0,56038647	3,00483092	2,09661836	0,00966184	0,01932367			2,33815459	1,94202899	2,04830918	2,04830918	2,02898551	11,6230918	22,1834783	7,72942995	8,69565217		0,00966184	0,00966184	0,00966184	0,51207729	0,16425121	0,01932367	0,01932367	0,00966184	0,00966184	0,01932367
Rtn4	2,50427088	0,89091921	1,40720387	0,34788274	0,9042527	1,18303769	0,53818793	0,22424497			2,19032792	1,48727751	2,24471642	2,61698034	1,23758982	1,13576685	1,78183843	0,91273886	1,44243048		0,07394023	0,10424361	0,00242427	0,45697489	0,30182161	0,05697034	0,02181843	0,06545529	0,60000803	0,00242427
Synm	1,2580544	0,85408006	2,87828004	0,36487726	0,87433356	0,85562586	0,46918032	0,44556851			3,96989324	3,10638035	5,18783813	1,1466627	3,6117411	2,19789587	2,39307894	2,27824568	3,10090211		0,16562141	0,12417385	0,0115511	0,45932281	0,61153917	0,08714305	0,0297271	0,10616823	0,34330387	0,00033974
Synpo2	1,70669885	0,40734397	3,43662749	0,20498845	0,89134955	1,02231162	0,27606043	0,05461963			5,46752345	4,73246171	8,24220054	3,33462748	4,29099693	2,13227163	2,19774938	3,16122628	4,0562648		0,07172939	0,09640693	0,00065807	0,35338241	0,39747295	0,00065807	0,00032903	0,00032903	0,00592261	0,00065807
Chrm2	0,25617284	0,69753086	1,91358025	0,41358025	2,06481481	2,47530864	0,15740741	0,02160494			1,88271605	1,82098765	2,41049383	1,33641975	1,07407407	2,09259259	3,08024691	3,17283951	2,07098765		0,02777778	0,00617284	0,00308642	0,25	0,52160494	0,00617284	0,00308642	0,00617284	0,2345679	0,00617284
