# Supplementary material for: Macrophage-induced enteric neurodegeneration leads to motility impairment during gut inflammation
Source: EMBO Mol Med. 2025 Jan 6;17(2):301–35. doi: 10.1038/s44321-024-00189-w (PMC11822118; doi:10.1038/s44321-024-00189-w)
Supplement: Supplementary file 6 — Source data Fig. 4 [file 44321_2024_189_MOESM6_ESM.zip]

Archive with 58 entries (47 files):
- 4/
- __MACOSX/._4
- 4/4e/
- __MACOSX/4/._4e
- 4/4b/
- __MACOSX/4/._4b
- 4/4k/
- __MACOSX/4/._4k
- 4/4j/
- __MACOSX/4/._4j
- 4/4c/
- __MACOSX/4/._4c
- 4/4d/
- __MACOSX/4/._4d
- 4/4a/
- __MACOSX/4/._4a
- 4/4h/
- __MACOSX/4/._4h
- 4/4i/
- __MACOSX/4/._4i
- 4/4g/
- __MACOSX/4/._4g
- 4/4e/4e_FACS_MHC2.csv
- __MACOSX/4/4e/._4e_FACS_MHC2.csv
- 4/4e/4e_FACS_CD16_32.csv
- __MACOSX/4/4e/._4e_FACS_CD16_32.csv
- 4/4e/4e_FACS_CD36.csv
- __MACOSX/4/4e/._4e_FACS_CD36.csv
- 4/4e/4e_FACS_CD11c.csv
- __MACOSX/4/4e/._4e_FACS_CD11c.csv
- 4/4b/4b_Macrophage Numbers.csv
- __MACOSX/4/4b/._4b_Macrophage Numbers.csv
- 4/4k/4k_NeuroInflammation_HeatMap.csv
- __MACOSX/4/4k/._4k_NeuroInflammation_HeatMap.csv
- 4/4j/4j_Neuronal damage_HeatMap.csv
- __MACOSX/4/4j/._4j_Neuronal damage_HeatMap.csv
- 4/4c/IM24h.tif
- __MACOSX/4/4c/._IM24h.tif
- 4/4c/Control.tif
- __MACOSX/4/4c/._Control.tif
- 4/4c/4c F11R.csv
- __MACOSX/4/4c/._4c F11R.csv
- 4/4d/Control.tif
- __MACOSX/4/4d/._Control.tif
- 4/4d/IM3h.tif
- __MACOSX/4/4d/._IM3h.tif
- 4/4a/IM24h_Cut.tif
- __MACOSX/4/4a/._IM24h_Cut.tif
- 4/4a/Control_Cut.tif
- __MACOSX/4/4a/._Control_Cut.tif
- 4/4a/IM3h_2_CUT.tif
- __MACOSX/4/4a/._IM3h_2_CUT.tif
- 4/4h/4h_FACS_residentVSinfil.csv
- __MACOSX/4/4h/._4h_FACS_residentVSinfil.csv
- 4/4h/4h_FACS_phago.csv
- __MACOSX/4/4h/._4h_FACS_phago.csv
- 4/4g/4g_GO terms.csv
- __MACOSX/4/4g/._4g_GO terms.csv
