# Supplementary material for: Macrophage-induced enteric neurodegeneration leads to motility impairment during gut inflammation
Source: EMBO Mol Med. 2025 Jan 6;17(2):301–35. doi: 10.1038/s44321-024-00189-w (PMC11822118; doi:10.1038/s44321-024-00189-w)
Supplement: Supplementary file 6 — Source data Fig. 4 [file 44321_2024_189_MOESM6_ESM.zip › 4/4e/4e_FACS_CD16_32.csv]

NAIVE	IM3H
11567	11147
12521	16879
1025	16240
1758	19719
4025	19896
