# Supplementary material for: Macrophage-induced enteric neurodegeneration leads to motility impairment during gut inflammation
Source: EMBO Mol Med. 2025 Jan 6;17(2):301–35. doi: 10.1038/s44321-024-00189-w (PMC11822118; doi:10.1038/s44321-024-00189-w)
Supplement: Supplementary file 6 — Source data Fig. 4 [file 44321_2024_189_MOESM6_ESM.zip › 4/4b/4b_Macrophage Numbers.csv]

naive	IM24h	Naive, adjacent	IM24h, adjacent
233,0472	301,3354	114,8977	143,0801
223,2917	441,1637	121,4013	212,4523
230,8793	330,6018	118,1495	165,8429
254,726	480,1856	117,0656	214,6202
	347,9449		214,6202
	351,1967		190,7735
	409,7295		217,872
