# Supplementary material for: Macrophage-induced enteric neurodegeneration leads to motility impairment during gut inflammation
Source: EMBO Mol Med. 2025 Jan 6;17(2):301–35. doi: 10.1038/s44321-024-00189-w (PMC11822118; doi:10.1038/s44321-024-00189-w)
Supplement: Supplementary file 6 — Source data Fig. 4 [file 44321_2024_189_MOESM6_ESM.zip › 4/4k/4k_NeuroInflammation_HeatMap.csv]

	Il6	Il6	Il6	Ptgs2	Ptgs2	Ptgs2	Tnfaip2	Tnfaip2	Tnfaip2	Il1b	Il1b	Il1b	Il1a	Il1a	Il1a
Control	1,999472	1,000528	0	0,9887673	0,6356919	1,375541	1,30743	1,676049	0,01652046	0,8237593	0,5802959	1,595945	1,8044	1,182442	0,01315807
IM3h	12,43421	16,07126	22,05349	5,441021	7,940176	8,341814	6,573093	3,374183	8,362404	1,857804	1,62136	2,244007	8,112789	14,80499	13,17305
IM24h	21,41973	18,67702	44,36249	5,96773	5,641222	6,838522	4,51441	3,460954	7,735832	2,038481	2,473413	2,4433	8,261411	5,238109	15,41315
