# Supplementary material for: Macrophage-induced enteric neurodegeneration leads to motility impairment during gut inflammation
Source: EMBO Mol Med. 2025 Jan 6;17(2):301–35. doi: 10.1038/s44321-024-00189-w (PMC11822118; doi:10.1038/s44321-024-00189-w)
Supplement: Supplementary file 6 — Source data Fig. 4 [file 44321_2024_189_MOESM6_ESM.zip › 4/4j/4j_Neuronal damage_HeatMap.csv]

	S100a6	S100a6	S100a6	S100a8	S100a8	S100a8	S100a9	S100a9	S100a9	Lgals3 (Galectin-3)	Lgals3 (Galectin-3)	Lgals3 (Galectin-3)
Control	0,7710224	0,9886456	1,240332	0	0	3	0	0	3	0,7235609	0,4063396	1,8701
IM3h	1,567206	1,611056	1,99076	3,599604	10,47825	26,15287	2,159763	2,993785	17,29464	5,159748	5,222301	3,622998
IM24h	5,525478	8,109436	5,654271	17,77411	8,637228	17,6962	11,24485	2,286325	11,14205	4,080905	3,323875	3,739373
