# Supplementary material for: Macrophage-induced enteric neurodegeneration leads to motility impairment during gut inflammation
Source: EMBO Mol Med. 2025 Jan 6;17(2):301–35. doi: 10.1038/s44321-024-00189-w (PMC11822118; doi:10.1038/s44321-024-00189-w)
Supplement: Supplementary file 6 — Source data Fig. 4 [file 44321_2024_189_MOESM6_ESM.zip › 4/4c/4c F11R.csv]

Control	Im3h	im24h
40,48769	81,33334	182,3672
41,33119	83,5	206,1782
46,69887	69,5	158,1321
36	85,83334	128,2877
33,83333	66,66666	157,81
49		149,3333
48,16667		140,6667
38		186,3333
28,5		182,6667
39		168
