# Supplementary material for: Macrophage-induced enteric neurodegeneration leads to motility impairment during gut inflammation
Source: EMBO Mol Med. 2025 Jan 6;17(2):301–35. doi: 10.1038/s44321-024-00189-w (PMC11822118; doi:10.1038/s44321-024-00189-w)
Supplement: Supplementary file 6 — Source data Fig. 4 [file 44321_2024_189_MOESM6_ESM.zip › 4/4h/4h_FACS_residentVSinfil.csv]

RESID	MDM
19,7	28,6
29,5	37,7
15,6	25,5
18,1	23,6
28	36,9
