# Supplementary material for: Macrophage-induced enteric neurodegeneration leads to motility impairment during gut inflammation
Source: EMBO Mol Med. 2025 Jan 6;17(2):301–35. doi: 10.1038/s44321-024-00189-w (PMC11822118; doi:10.1038/s44321-024-00189-w)
Supplement: Supplementary file 6 — Source data Fig. 4 [file 44321_2024_189_MOESM6_ESM.zip › 4/4h/4h_FACS_phago.csv]

NAIVE	IM24H
42752	304640
26067	340711
25494	153250
42260	108075
38581	102352
