# Supplementary material for: Macrophage-induced enteric neurodegeneration leads to motility impairment during gut inflammation
Source: EMBO Mol Med. 2025 Jan 6;17(2):301–35. doi: 10.1038/s44321-024-00189-w (PMC11822118; doi:10.1038/s44321-024-00189-w)
Supplement: Supplementary file 6 — Source data Fig. 4 [file 44321_2024_189_MOESM6_ESM.zip › 4/4g/4g_GO terms.csv]

	IM3h	IM24h
NF-kappa B signaling pathway	8,645123	4,637478
Chemokine signaling pathway	7,660605	3,521571
MAPK signaling pathway	4,796796	1,921597
Metabolic pathways	7,284068	14,22394
Carbon metabolism	2,34972	7,641544
Apoptosis	5,819533	5,734639
Pathways of neurodegeneration	4,926145	5,861952
Huntington disease	3,143986	7,534665
Alzheimer disease	5,58701	7,134058
Parkinson disease	5,313657	9,891266
Endocytosis	5,200929	7,875438
Lysosome	6,306422	5,199922
Fc gamma R-mediated phagocytosis	1,950343	1,929784
