# Supplementary material for: Macrophage-induced enteric neurodegeneration leads to motility impairment during gut inflammation
Source: EMBO Mol Med. 2025 Jan 6;17(2):301–35. doi: 10.1038/s44321-024-00189-w (PMC11822118; doi:10.1038/s44321-024-00189-w)
Supplement: Supplementary file 7 — Source data Fig. 5 [file 44321_2024_189_MOESM7_ESM.zip]

Archive with 48 entries (40 files):
- 5/
- __MACOSX/._5
- 5/5g/
- __MACOSX/5/._5g
- 5/5f/
- __MACOSX/5/._5f
- 5/5h/
- __MACOSX/5/._5h
- 5/5c/
- __MACOSX/5/._5c
- 5/5d/
- __MACOSX/5/._5d
- 5/5e/
- __MACOSX/5/._5e
- 5/5b/
- __MACOSX/5/._5b
- 5/5g/5g_BclXL.csv
- __MACOSX/5/5g/._5g_BclXL.csv
- 5/5g/5g_Bcl2.csv
- __MACOSX/5/5g/._5g_Bcl2.csv
- 5/5f/5f_Anna1.csv
- __MACOSX/5/5f/._5f_Anna1.csv
- 5/5f/CD115_IM24h.tif
- __MACOSX/5/5f/._CD115_IM24h.tif
- 5/5f/IgG_IM24h.tif
- __MACOSX/5/5f/._IgG_IM24h.tif
- 5/5h/5h_Syn1.csv
- __MACOSX/5/5h/._5h_Syn1.csv
- 5/5h/5h_Chat.csv
- __MACOSX/5/5h/._5h_Chat.csv
- 5/5h/5h_Snap25.csv
- __MACOSX/5/5h/._5h_Snap25.csv
- 5/5h/5h_Dlg4.csv
- __MACOSX/5/5h/._5h_Dlg4.csv
- 5/5c/5c_CX3Cr1 neighbor.csv
- __MACOSX/5/5c/._5c_CX3Cr1 neighbor.csv
- 5/5d/Depl48h_IM24h_2.tif
- __MACOSX/5/5d/._Depl48h_IM24h_2.tif
- 5/5d/rat IgG-IM24h_2.tif
- __MACOSX/5/5d/._rat IgG-IM24h_2.tif
- 5/5d/5d_MPO.csv
- __MACOSX/5/5d/._5d_MPO.csv
- 5/5e/5e_GIT.csv
- __MACOSX/5/5e/._5e_GIT.csv
- 5/5b/IgG.tif
- __MACOSX/5/5b/._IgG.tif
- 5/5b/CD115.tif
- __MACOSX/5/5b/._CD115.tif
