# Supplementary material for: Macrophage-induced enteric neurodegeneration leads to motility impairment during gut inflammation
Source: EMBO Mol Med. 2025 Jan 6;17(2):301–35. doi: 10.1038/s44321-024-00189-w (PMC11822118; doi:10.1038/s44321-024-00189-w)
Supplement: Supplementary file 7 — Source data Fig. 5 [file 44321_2024_189_MOESM7_ESM.zip › 5/5g/5g_BclXL.csv]

IM24h	rat IgG;IM24h	Dp48h
2	479984;1	135307
5	230383;0	9116294
2	342196;1	556797
7	223732;0	9008519
5	547224;0	8653393
