# Supplementary material for: Macrophage-induced enteric neurodegeneration leads to motility impairment during gut inflammation
Source: EMBO Mol Med. 2025 Jan 6;17(2):301–35. doi: 10.1038/s44321-024-00189-w (PMC11822118; doi:10.1038/s44321-024-00189-w)
Supplement: Supplementary file 7 — Source data Fig. 5 [file 44321_2024_189_MOESM7_ESM.zip › 5/5g/5g_Bcl2.csv]

IM24h	rat IgG;IM24h	Dp48h
3	552764;0	6221585
1	576389;0	7992452
2	56887;0	6279528
1	700395;0	4942462
2	250249;1	095621
