# Supplementary material for: Macrophage-induced enteric neurodegeneration leads to motility impairment during gut inflammation
Source: EMBO Mol Med. 2025 Jan 6;17(2):301–35. doi: 10.1038/s44321-024-00189-w (PMC11822118; doi:10.1038/s44321-024-00189-w)
Supplement: Supplementary file 7 — Source data Fig. 5 [file 44321_2024_189_MOESM7_ESM.zip › 5/5f/5f_Anna1.csv]

Naive, rat IgG	Naive, Dp48h	IM24h, rat IgG	IM24h, Dp48h
531,1307	485,6053	372,8755	407,5616
518,1235	496,4447	341,4412	436,8279
488,8571	472,598	411,8973	457,4228
512,7038	470,4301	389,1346	455,2549
		386,9667	501,8644
		421,6528	397,8061
		394,5543	430,3243
			481,2695
