# Supplementary material for: Macrophage-induced enteric neurodegeneration leads to motility impairment during gut inflammation
Source: EMBO Mol Med. 2025 Jan 6;17(2):301–35. doi: 10.1038/s44321-024-00189-w (PMC11822118; doi:10.1038/s44321-024-00189-w)
Supplement: Supplementary file 7 — Source data Fig. 5 [file 44321_2024_189_MOESM7_ESM.zip › 5/5h/5h_Snap25.csv]

IM24h	rat IgG;IM24h	Dp48h
1	322105;8	223896
1	329746;19	87048
0	7457143;8	523272
0	8077424;14	50683
0	9946927;9	466244
