# Supplementary material for: Macrophage-induced enteric neurodegeneration leads to motility impairment during gut inflammation
Source: EMBO Mol Med. 2025 Jan 6;17(2):301–35. doi: 10.1038/s44321-024-00189-w (PMC11822118; doi:10.1038/s44321-024-00189-w)
Supplement: Supplementary file 7 — Source data Fig. 5 [file 44321_2024_189_MOESM7_ESM.zip › 5/5h/5h_Dlg4.csv]

IM24h	rat IgG;IM24h	Dp48h
0	6075671;4	692915
0	8808073;6	32558
1	261432;9	27819
0	9213127;6	19704
0	7544678;5	58198
