# Supplementary material for: Macrophage-induced enteric neurodegeneration leads to motility impairment during gut inflammation
Source: EMBO Mol Med. 2025 Jan 6;17(2):301–35. doi: 10.1038/s44321-024-00189-w (PMC11822118; doi:10.1038/s44321-024-00189-w)
Supplement: Supplementary file 7 — Source data Fig. 5 [file 44321_2024_189_MOESM7_ESM.zip › 5/5c/5c_CX3Cr1 neighbor.csv]

Naive, rat IgG	Naive, Dp48h	IM24h, rat IgG	IM24h, Dp48h
159,3392	54,19702	143,0801	73,70795
156,0874	32,51821	212,4523	98,63857
190,7735	54,19702	165,8429	134,4086
203,7808	44,44156	214,6202	63,95248
		214,6202	83,46341
		190,7735	106,2262
		217,872	120,3174
			81,29552
