# Supplementary material for: Macrophage-induced enteric neurodegeneration leads to motility impairment during gut inflammation
Source: EMBO Mol Med. 2025 Jan 6;17(2):301–35. doi: 10.1038/s44321-024-00189-w (PMC11822118; doi:10.1038/s44321-024-00189-w)
Supplement: Supplementary file 7 — Source data Fig. 5 [file 44321_2024_189_MOESM7_ESM.zip › 5/5d/5d_MPO.csv]

IM24h	rat IgG;IM24h	Dp48h;;
187	5217;112	7298;;
195	1093;118	1495;;
425	9886;69	37218;;
313	2588;52	02914;;
153	92;89	97;;
130	07;71	54;;
127	9;56	36;;
218	96;86	72;;
203	78;70	46;;
