# Supplementary material for: Macrophage-induced enteric neurodegeneration leads to motility impairment during gut inflammation
Source: EMBO Mol Med. 2025 Jan 6;17(2):301–35. doi: 10.1038/s44321-024-00189-w (PMC11822118; doi:10.1038/s44321-024-00189-w)
Supplement: Supplementary file 7 — Source data Fig. 5 [file 44321_2024_189_MOESM7_ESM.zip › 5/5e/5e_GIT.csv]

Naive, rat IgG	Naive, Dp48h	IM24h, rat IgG	IM24h, Dp48h
11,32184	12,10941	4,723514	4,412328
10,62122	11,76029	3,366354	8,227015
11,52871	11,98541	4,164854	6,117893
10,79384	11,59756	4,574765	9,697122
		4,545341	8,509437
		2,809072	7,831675
		2,695492	4,041577
		4,756819	10,05124
		3,029423	6,241085
		3,213931	5,634293
		3,913662	4,688541
		3,607319	7,957934
		4,18747	9,021634
		4,248141	5,110222
		4,201014	11,23429
