# Supplementary material for: Macrophage-induced enteric neurodegeneration leads to motility impairment during gut inflammation
Source: EMBO Mol Med. 2025 Jan 6;17(2):301–35. doi: 10.1038/s44321-024-00189-w (PMC11822118; doi:10.1038/s44321-024-00189-w)
Supplement: Supplementary file 8 — Source data Fig. 6 [file 44321_2024_189_MOESM8_ESM.zip]

Archive with 40 entries (31 files):
- 6/
- __MACOSX/._6
- 6/6f/
- __MACOSX/6/._6f
- 6/6g/
- __MACOSX/6/._6g
- 6/6b/
- __MACOSX/6/._6b
- 6/6e/
- __MACOSX/6/._6e
- 6/6k/
- __MACOSX/6/._6k
- 6/6j/
- __MACOSX/6/._6j
- 6/6d/
- __MACOSX/6/._6d
- 6/6c/
- __MACOSX/6/._6c
- 6/6f/6f_Proliferation.csv
- __MACOSX/6/6f/._6f_Proliferation.csv
- 6/6g/6g_Neuronal GO terms.csv
- __MACOSX/6/6g/._6g_Neuronal GO terms.csv
- 6/6b/cut1_all.tif
- __MACOSX/6/6b/._cut1_all.tif
- 6/6b/cut1_cas3_blue.tif
- __MACOSX/6/6b/._cut1_cas3_blue.tif
- 6/6b/cut1_chat.tif
- __MACOSX/6/6b/._cut1_chat.tif
- 6/6b/cut1_green_iba1.tif
- __MACOSX/6/6b/._cut1_green_iba1.tif
- 6/6e/6e_Neurogenesis.csv
- __MACOSX/6/6e/._6e_Neurogenesis.csv
- 6/6k/6k_Synapses_.csv
- __MACOSX/6/6k/._6k_Synapses_.csv
- 6/6j/6j_Synapses2.csv
- __MACOSX/6/6j/._6j_Synapses2.csv
- 6/6d/6d_Neuroinflammation.csv
- __MACOSX/6/6d/._6d_Neuroinflammation.csv
- 6/6c/6c_Death.csv
- __MACOSX/6/6c/._6c_Death.csv
