# Supplementary material for: Macrophage-induced enteric neurodegeneration leads to motility impairment during gut inflammation
Source: EMBO Mol Med. 2025 Jan 6;17(2):301–35. doi: 10.1038/s44321-024-00189-w (PMC11822118; doi:10.1038/s44321-024-00189-w)
Supplement: Supplementary file 8 — Source data Fig. 6 [file 44321_2024_189_MOESM8_ESM.zip › 6/6f/6f_Proliferation.csv]

MYC	CCND1	CCNE1	Control
7,9961116	2,90182047	2,19896778	1,000001
22,3493094	3,46746747	6,58389107	1
24,5841446	1,11019988	1,64994259	1
2,80738	3,91233057	3,74317334	1
2,84527263	4,37835033	1,55393554	1
3,2312882	2,05372406	2,06802445	1
1,22753325	1,11513884	1,71854655	1
2,56823561	2,82970044	0,48154418	1
6,99814504	9,3427539	1,55514334	1
