# Supplementary material for: Macrophage-induced enteric neurodegeneration leads to motility impairment during gut inflammation
Source: EMBO Mol Med. 2025 Jan 6;17(2):301–35. doi: 10.1038/s44321-024-00189-w (PMC11822118; doi:10.1038/s44321-024-00189-w)
Supplement: Supplementary file 8 — Source data Fig. 6 [file 44321_2024_189_MOESM8_ESM.zip › 6/6g/6g_Neuronal GO terms.csv]

	Früh/spät
regulation of neuron apoptotic process	6,55462
regulation of neuron death	4,51783
forebrain neuron differentiation	4,57393
regulation of neurogenesis	4,029
regulation of neuron migration	3,84865
synapse pruning	5,34596
