# Supplementary material for: Macrophage-induced enteric neurodegeneration leads to motility impairment during gut inflammation
Source: EMBO Mol Med. 2025 Jan 6;17(2):301–35. doi: 10.1038/s44321-024-00189-w (PMC11822118; doi:10.1038/s44321-024-00189-w)
Supplement: Supplementary file 8 — Source data Fig. 6 [file 44321_2024_189_MOESM8_ESM.zip › 6/6e/6e_Neurogenesis.csv]

SOX2	SOX9	FOXP1	BMP2	Control
1,74551899	7,7972082	1,20118564	4,28140907	1,000001
2,7980474	2,7980474	1,01439379	1,63201475	1
1,42307549	2,98361962	1,1382565	1,57260153	1
1,60373764	2,49544889	2,86104058	1,16454282	1
2,09483784	3,09667341	1,27825922	1,91467057	1
2,58503056	1,69364071	1,46143283	1,81632544	1
2,55736094	4,29636637	1,07529971	1,87172651	1
1,18780897	1,49813744	1,10811403	2,94619207	1
2,33271501	2,25919056	1,6682264	3,49907252	1
