# Supplementary material for: Macrophage-induced enteric neurodegeneration leads to motility impairment during gut inflammation
Source: EMBO Mol Med. 2025 Jan 6;17(2):301–35. doi: 10.1038/s44321-024-00189-w (PMC11822118; doi:10.1038/s44321-024-00189-w)
Supplement: Supplementary file 8 — Source data Fig. 6 [file 44321_2024_189_MOESM8_ESM.zip › 6/6k/6k_Synapses_.csv]

ARC	Vcan	Control
58,682995	3,38090202	1,000001
29,607063	3,57385254	1
38,5379448	1,04148811	1
5,7129854	2,6496327	1
6,41495202	2,87910758	1
8,64625764	1,42570743	1
4,43212212	2,82432395	1
3,37080923	3,82202199	1
4,55514334	2,23221811	1
