# Supplementary material for: Macrophage-induced enteric neurodegeneration leads to motility impairment during gut inflammation
Source: EMBO Mol Med. 2025 Jan 6;17(2):301–35. doi: 10.1038/s44321-024-00189-w (PMC11822118; doi:10.1038/s44321-024-00189-w)
Supplement: Supplementary file 8 — Source data Fig. 6 [file 44321_2024_189_MOESM8_ESM.zip › 6/6j/6j_Synapses2.csv]

SYN1	SYN2	SYN3	DLG2	SHANK1	SHANK2	SHANK3	Control
0,47926221	1,19815552	10,5437686	1,52041804	1,9110756	0,26141575	2,22377665	1,000001
0,71716139	1,10314717	2,50814898	1,03996421	2,14984198	0,43432279	0,41802483	1
0,74997391	1,06294379	6,46257641	0,72463695	1,8249713	0,20624282	0,87762904	1
0,74317334	0,54587945	0,84704399	1,16454282	1,31270594	0,93579333	1,07473366	1
0,56139347	1,13215304	7,39229335	1,31821336	1,8205731	0,09989586	0,72191207	1
0,29251528	0,25383732	3,10203667	1,48166386	1,29251528	0,83090268	1,64614526	1
0,95474808	1,17939469	10,8860034	1,10873971	1,90066543	0,71854655	0,57378093	1
0,12360308	0,53737539	2,04694623	1,05445827	1,40450385	0,56180154	1,24466776	1
0,77757167	0,53722615	2,74702031	0,7944754	1,55514334	0,38878584	0,30211627	1
