# Supplementary material for: Macrophage-induced enteric neurodegeneration leads to motility impairment during gut inflammation
Source: EMBO Mol Med. 2025 Jan 6;17(2):301–35. doi: 10.1038/s44321-024-00189-w (PMC11822118; doi:10.1038/s44321-024-00189-w)
Supplement: Supplementary file 8 — Source data Fig. 6 [file 44321_2024_189_MOESM8_ESM.zip › 6/6d/6d_Neuroinflammation.csv]

Control	IL1B	PTGS1	PTGS2	PTGES	IL6	TNFAIP2	TNFAIP3	S100A8	S100A9
1,000001	3,4608174	0,98507634	13,9482484	3,27916249	9,3676705	3,63876766	14,7443891	3,5114903	11,070957
1	3,37622235	2,19006011	15,9493097	3,31351862	4,5484085	2,51118368	2,64339231	3,87493569	1,47725724
1	4,3489092	1,42142942	11,1154806	1,66094221	5,1281515	1,32038357	4,80577207	3,7411489	3,34675855
1	1,03225718	1,5203662	3,1004062	1,14374741	3,32726519	2,10822406	1,31339415	3,38991389	1,24772445
1	2,85194159	0,78428394	3,81336172	2,69624385	5	2,32324845	3,28260012	2,84318975	3,14415803
1	3,86167685	1,6156441	5,17006112	1,16326375	6,29251528	1,4501391	1,88637365	3,87754584	2,51700611
1	1,43212212	1,03600324	2,61113739	2,52077168	11,456977	0,7956234	3,83993021	4,29636637	4,7956234
1	2,37453436	0,87486652	2,01535155	1,2841178	4,86894667	0,62286692	2,18955858	2,70225192	3,56180154
1	3,11028668	7,58132379	7,701518	2,22767991	11,6635751	2,22163335	7,2020238	3,11028668	3,88785836
