# Supplementary material for: Macrophage-induced enteric neurodegeneration leads to motility impairment during gut inflammation
Source: EMBO Mol Med. 2025 Jan 6;17(2):301–35. doi: 10.1038/s44321-024-00189-w (PMC11822118; doi:10.1038/s44321-024-00189-w)
Supplement: Supplementary file 8 — Source data Fig. 6 [file 44321_2024_189_MOESM8_ESM.zip › 6/6c/6c_Death.csv]

BCL2	BCL2A1	CASP3	CASP4	Control
1,38453527	3,16313058	2,69299718	6,73786283	1,000001
1,22018058	1,36523372	1,39038693	2,29239423	1
1,31149283	2,0490241	2,2845359	6,56048602	1
1,32570722	4,52606392	1,76473434	1,49184445	1
1,48824439	3,90381965	1,65045327	1,98543014	1
2,19727598	7,82026309	2,72735118	1,6156441	1
1,99146916	3,51589045	2,22774553	0,93316476	1
1,94069095	2,53544721	2,89113348	0,72703729	1
1,66622501	2,33271501	2,77757167	1,99994026	1
