# Supplementary material for: Macrophage-induced enteric neurodegeneration leads to motility impairment during gut inflammation
Source: EMBO Mol Med. 2025 Jan 6;17(2):301–35. doi: 10.1038/s44321-024-00189-w (PMC11822118; doi:10.1038/s44321-024-00189-w)
Supplement: Supplementary file 9 — Figure Source Data for EV and Appendix Figures [file 44321_2024_189_MOESM9_ESM.zip]

Archive with 143 entries (90 files):
- EV and Appendix Figures/
- EV and Appendix Figures/1/
- EV and Appendix Figures/1/EVa/
- EV and Appendix Figures/1/EVa/PSD95_FOS_Anna1.lif_Series024_ch02_overlay_Im24h_Suppl_CUT.tif
- EV and Appendix Figures/1/EVd/
- EV and Appendix Figures/1/EVd/FigEV1d_synapses_UP.csv
- EV and Appendix Figures/1/EVe/
- EV and Appendix Figures/1/EVe/FigEV1e_Synaptic Transmission_down.csv
- EV and Appendix Figures/1/EVf/
- EV and Appendix Figures/1/EVf/FigEV1f_signaling_UP.csv
- EV and Appendix Figures/1/EVh/
- EV and Appendix Figures/1/EVh/Fig1EVi Mass Spec_GO Inflam_IM3h+24h.csv
- EV and Appendix Figures/2/
- EV and Appendix Figures/2/EVa/
- EV and Appendix Figures/2/EVa/all_IM24h_2_Syn1_Anna1.tif
- EV and Appendix Figures/2/EVa/all_IM24h_2_Syn1_PSD95.tif
- EV and Appendix Figures/2/EVa/all_IM3h_syn1_Anna1.tif
- EV and Appendix Figures/2/EVa/all_IM3h_syn1_PSD95.tif
- EV and Appendix Figures/2/EVa/Chat-Control.tif
- EV and Appendix Figures/2/EVa/Chat-IM24h.tif
- EV and Appendix Figures/2/EVa/Chat-IM3h.tif
- EV and Appendix Figures/2/EVa/Control_cut2_syn1_Anna1.tif
- EV and Appendix Figures/2/EVa/Control_cut2_syn1_PSD95.tif
- EV and Appendix Figures/2/EVb/
- EV and Appendix Figures/2/EVb/Control.tif
- EV and Appendix Figures/2/EVb/Control_CUT.tif
- EV and Appendix Figures/2/EVb/IM24h.tif
- EV and Appendix Figures/2/EVb/IM24h_CUT.tif
- EV and Appendix Figures/2/EVc/
- EV and Appendix Figures/2/EVc/EV2c_synapses_DOWN.csv
- EV and Appendix Figures/2/EVd/
- EV and Appendix Figures/2/EVd/EV2d Mass Spec_GO NeuroDeg_IM3h+24h.csv
- EV and Appendix Figures/2/EVe/
- EV and Appendix Figures/2/EVe/control.tif
- EV and Appendix Figures/2/EVe/EV2e_Ki67_count.csv
- EV and Appendix Figures/2/EVe/Ki67_Anna1_IM24h.tif
- EV and Appendix Figures/2/EVe/Ki67_Anna1_IM3h.tif
- EV and Appendix Figures/2/EVf/
- EV and Appendix Figures/2/EVf/EV2f_mKi67.csv
- EV and Appendix Figures/2/EVg/
- EV and Appendix Figures/2/EVg/EV2gPCNA.csv
- EV and Appendix Figures/2/EVh/
- EV and Appendix Figures/2/EVh/EV2h_Motility.csv
- EV and Appendix Figures/2/EVh/EV2h_MPO_count.csv
- EV and Appendix Figures/3/
- EV and Appendix Figures/3/EVa/
- EV and Appendix Figures/3/EVa/Chat_anna1_.tif
- EV and Appendix Figures/3/EVa/Control.tif
- EV and Appendix Figures/3/EVa/EV3a.csv
- EV and Appendix Figures/3/EVa/IM24h.tif
- EV and Appendix Figures/3/EVa/IM3h.tif
- EV and Appendix Figures/3/EVb/
- EV and Appendix Figures/3/EVb/EV3b_transcripts.csv
- EV and Appendix Figures/3/EVd/
- EV and Appendix Figures/3/EVd/S3d_Go term DEATH.csv
- EV and Appendix Figures/3/EVe/
- EV and Appendix Figures/3/EVe/S3d_Go term DEATH.csv
- EV and Appendix Figures/3/EVf/
- EV and Appendix Figures/3/EVf/EV3F_synapses.csv
- EV and Appendix Figures/4/
- EV and Appendix Figures/4/EVa/
- EV and Appendix Figures/4/EVa/CX3CR1-GFP ANNA1.tif
- EV and Appendix Figures/4/EVb/
- EV and Appendix Figures/4/EVb/IM24h.tif
- EV and Appendix Figures/4/EVi/
- EV and Appendix Figures/4/EVi/EV4i CCR2-ko-MPO.csv
- EV and Appendix Figures/4/EVj/
- EV and Appendix Figures/4/EVj/EV4j CCR2-ko-Macros.csv
- EV and Appendix Figures/4/EVk/
- EV and Appendix Figures/4/EVk/EV4k CCR2-ko-Anna1.csv
- EV and Appendix Figures/4/EVl/
- EV and Appendix Figures/4/EVl/CCR2-KO.tif
- EV and Appendix Figures/4/EVl/EV4l CCR2-ko-Syn1.csv
- EV and Appendix Figures/4/EVl/WT.tif
- EV and Appendix Figures/5/
- EV and Appendix Figures/5/EVa/
- EV and Appendix Figures/5/EVa/CD115.tif
- EV and Appendix Figures/5/EVa/IgG.tif
- EV and Appendix Figures/5/EVb/
- EV and Appendix Figures/5/EVb/EV5b_CX3Cr1 total.csv
- EV and Appendix Figures/5/EVc/
- EV and Appendix Figures/5/EVc/EV5c_FACS CX3CR1 cells.csv
- EV and Appendix Figures/5/EVd/
- EV and Appendix Figures/5/EVd/EV5d_CX3Cr1 expression.csv
- EV and Appendix Figures/5/EVe/
- EV and Appendix Figures/5/EVe/CD115_IM24h.tif
- EV and Appendix Figures/5/EVe/EV5e_MHC2.csv
- EV and Appendix Figures/5/EVe/IgG_IM24h.tif
- EV and Appendix Figures/5/EVf/
- EV and Appendix Figures/5/EVf/EV5f_Arg1.csv
- EV and Appendix Figures/5/EVf/EV5f_ccl2.csv
- EV and Appendix Figures/5/EVf/EV5f_EGR1.csv
- EV and Appendix Figures/5/EVf/EV5f_il6.csv
- EV and Appendix Figures/5/EVg/
- EV and Appendix Figures/5/EVg/EV5g_Bcl2.csv
- EV and Appendix Figures/5/EVg/EV5g_BclXL.csv
- EV and Appendix Figures/5/EVh/
- EV and Appendix Figures/5/EVh/EV5h_Chat.csv
- EV and Appendix Figures/5/EVh/EV5h_dlg4 (PSD95).csv
- EV and Appendix Figures/5/EVh/EV5h_Snap25.csv
- EV and Appendix Figures/5/EVh/EV5h_Syn1.csv
- EV and Appendix Figures/6/
- EV and Appendix Figures/6/EVa/
- EV and Appendix Figures/6/EVa/Cut_Merge.tif
- EV and Appendix Figures/6/EVa/Cut_Merge_cFOS.tif
- EV and Appendix Figures/6/EVa/Cut_Merge_IBA1.tif
- EV and Appendix Figures/6/EVa/Cut_Merge_tubb3.tif
- EV and Appendix Figures/6/EVd/
- EV and Appendix Figures/6/EVd/EV6d_GO terms.csv
- EV and Appendix Figures/6/EVf/
- EV and Appendix Figures/6/EVf/EV6f_Metabolism.csv
- EV and Appendix Figures/6/EVg/
- EV and Appendix Figures/6/EVg/EV6g_GO terms_Meabolic.csv
- EV and Appendix Figures/Appendix Figures/
- EV and Appendix Figures/Appendix Figures/1/
- EV and Appendix Figures/Appendix Figures/1/b/
- EV and Appendix Figures/Appendix Figures/1/b/Control_2.tif
- EV and Appendix Figures/Appendix Figures/1/b/IM24h_2.tif
- EV and Appendix Figures/Appendix Figures/1/b/IM3h.tif
- EV and Appendix Figures/Appendix Figures/1/d/
- EV and Appendix Figures/Appendix Figures/1/d/FOS IM3h.tif
- EV and Appendix Figures/Appendix Figures/1/FigS1a_CD45-cells.csv
- EV and Appendix Figures/Appendix Figures/1/FigS1b_MPO.csv
- EV and Appendix Figures/Appendix Figures/1/FigS1c_Transit.csv
- EV and Appendix Figures/Appendix Figures/2/
- EV and Appendix Figures/Appendix Figures/2/a/
- EV and Appendix Figures/Appendix Figures/2/a/Control.tif
- EV and Appendix Figures/Appendix Figures/2/a/IM24h.tif
- EV and Appendix Figures/Appendix Figures/2/a/IM3h.tif
- EV and Appendix Figures/Appendix Figures/2/b/
- EV and Appendix Figures/Appendix Figures/2/b/Cryo_IM24h.tif
- EV and Appendix Figures/Appendix Figures/2/b/Parrafin_IM24h.tif
- EV and Appendix Figures/Appendix Figures/2/c/
- EV and Appendix Figures/Appendix Figures/2/c/Control.tif
- EV and Appendix Figures/Appendix Figures/2/c/IM21days.tif
- EV and Appendix Figures/Appendix Figures/2/c/IM24h.tif
- EV and Appendix Figures/Appendix Figures/3/
- EV and Appendix Figures/Appendix Figures/3/e/
- EV and Appendix Figures/Appendix Figures/3/e/Phago of CX3CR1-GFP-tdTomato.tif
- EV and Appendix Figures/Appendix Figures/S4a_residentVSinfiltrated_HeatMap.csv
- EV and Appendix Figures/Appendix Figures/S4b_oxidative Stress_heatmap.csv
- EV and Appendix Figures/Appendix Figures/S4c_Go term Metabolism.csv
- EV and Appendix Figures/Appendix Figures/S4d_GO terms_metabolism.csv
