# Supplementary material for: Macrophage-induced enteric neurodegeneration leads to motility impairment during gut inflammation
Source: EMBO Mol Med. 2025 Jan 6;17(2):301–35. doi: 10.1038/s44321-024-00189-w (PMC11822118; doi:10.1038/s44321-024-00189-w)
Supplement: Supplementary file 9 — Figure Source Data for EV and Appendix Figures [file 44321_2024_189_MOESM9_ESM.zip › EV and Appendix Figures/1/EVd/FigEV1d_synapses_UP.csv]

	control	control	control	control	control	control	control	control	control	control	IM3h	IM3h	IM3h	IM3h	IM3h	IM3h	IM3h	IM3h	IM3h	IM3h	IM24h	IM24h	IM24h	IM24h	IM24h	IM24h	IM24h	IM24h	IM24h	IM24h
Vcan	1,047085	1,151231	0,8016842	0,6835781	1,178746	1,109891	1,027785	0,7470073	1,14776	1,105233	2,253469	1,978105	2,090509	1,143136	1,901897	1,718915	2,549799	3,444191	1,9521		5,377973	7,694621	6,02596	11,56506	3,319433	3,538846	5,566525	3,419184	1,84061	5,319997
Syt12	0,3588413	2,163109	0,4780497	2,254462	0,3736692	0,8272537	0,5446145	1,750727	0,840281	0,4089921	6,585403	6,141656	10,52429	8,394898	12,24571	4,708943	10,31659	12,58957	10,83748		6,03226	4,156156	7,005516	1,669608	2,041403	1,688477	3,103357	1,543589	2,909072	6,668963
Shank3	1,454064	0,9002325	0,6457032	0,3378822	1,927518	1,237871	0,4967291				1,304786	0,64737	1,475212	4,25302	1,177729	0,91317	8,751533	3,181268	5,503002		3,375271	5,379784	3,743052	3,383129	1,283427	1,566711	2,255842
