# Supplementary material for: Macrophage-induced enteric neurodegeneration leads to motility impairment during gut inflammation
Source: EMBO Mol Med. 2025 Jan 6;17(2):301–35. doi: 10.1038/s44321-024-00189-w (PMC11822118; doi:10.1038/s44321-024-00189-w)
Supplement: Supplementary file 9 — Figure Source Data for EV and Appendix Figures [file 44321_2024_189_MOESM9_ESM.zip › EV and Appendix Figures/1/EVe/FigEV1e_Synaptic Transmission_down.csv]

	control	control	control	control	control	control	control	control	control	control	control	IM3h	IM3h	IM3h	IM3h	IM3h	IM3h	IM3h	IM3h	IM3h	IM3h	IM3h	IM24h	IM24h	IM24h	IM24h	IM24h	IM24h	IM24h	IM24h	IM24h	IM24h	IM24h
Nrxn1	1,117498	1,070849	0,811653	0,8268458	0,8766615	1,126114	1,170379	1,090257	1,07301	0,8367328		0,6816694	0,4885823	0,2976821	0,4147462	0,8724922	0,7502697	0,6956525	0,5918231	1,03928			0,3982634	0,3083933	0,311647	0,4787439	0,2769857	0,6199908	0,4651406	0,3374587	0,470108	0,3729818
Lynx1	1,048725	1,124306	0,8269688	0,979489	0,8330745	1,057901	1,129536	0,8872294	1,126554	0,9862168		1,37287	0,9076029	1,031907	0,5974628	0,6676382	0,4929331	0,7286564	0,8806632	1,100638			0,3579956	0,1626218	0,2357211	0,2900535	0,5266732	0,5573966	0,5152315	0,3344358	0,6795284	0,4886633
Gria1	1,146508	1,015208	0,8382841	0,8479335	1,010353	1,04594	1,095774	0,9945213	0,9872344	1,018244		1,165492	0,9792657	0,594112	0,5607091	0,6920973	0,711257	0,5712934	0,7910156	0,9168195			0,2351892	0,2485939	0,3225881	0,2646869	0,2045486	0,3844546	0,1559862	0,318647	0,3527889	0,08199129
Cplx2	1,080939	1,179373	0,7396881	0,9701317	0,7528459	1,179934	1,097089	1,343049	0,8514419	0,8055098		1,643838	1,270619	0,9108149	0,7715488	1,105879	0,8077085	0,5190433	0,6435707	0,8814086			0,6238594	0,2272819	0,2356808	0,1603363	0,4401104	0,6101016	0,5288242	0,2298659	0,5416997	0,357941
Chrm1	1,264013	1,192787	0,5432007	0,8325822	1,223391	1,016754	0,9272728	1,057091	0,8388968	1,104012		0,8898901	0,3999571	0,490576	0,5771743	0,8590957	0,4567937	0,8589311	1,016977	1,454962			0,5915546	0,4073191	0,3269867	0,3004188	0,1078131	0,6580507	0,407074	0,288175	0,5978195	0,4078279
Oprk1	1,091257	1,294926	0,6138169	0,9761137	0,9819614	0,8075081	1,234417	1,27597	0,8893975	0,8346322		0,3785043	0,4445519	0,3075908	0,2960902	0,4700967	0,3682406	0,3065028	0,4456672	0,6096571			0,3725121	0,3229969	0,2028805	0,1786701	0,04983488	0,2555056	0,3503732	0,2628154	0,543925	0,3169932
