# Supplementary material for: Macrophage-induced enteric neurodegeneration leads to motility impairment during gut inflammation
Source: EMBO Mol Med. 2025 Jan 6;17(2):301–35. doi: 10.1038/s44321-024-00189-w (PMC11822118; doi:10.1038/s44321-024-00189-w)
Supplement: Supplementary file 9 — Figure Source Data for EV and Appendix Figures [file 44321_2024_189_MOESM9_ESM.zip › EV and Appendix Figures/1/EVf/FigEV1f_signaling_UP.csv]

	control	control	control	control	control	control	control	control	control	control	IM3h	IM3h	IM3h	IM3h	IM3h	IM3h	IM3h	IM3h	IM3h	IM3h	IM24h	IM24h	IM24h	IM24h	IM24h	IM24h	IM24h	IM24h	IM24h	IM24h
Lyn	0,9306353	1,073771	0,9955934	0,872429	1,189297	0,7056648	1,232609	1,124698	1,045962	0,8293408	1,88905	1,606719	1,975204	1,314205	0,8530025	1,287715	3,852937	2,480323	2,630103		11,48865	9,70353	5,843885	12,47771	1,592381	3,546229	4,210943	1,83855	1,537761	2,664109
Arc	0,2581995	2,397826	0,3439743	0,4219467	0,4814161	1,545851	1,550786	1,734554	0,4550177	0,810428	35,42044	30,08858	53,24419	47,37025	50,51528	29,77657	101,6327	94,22542	146,1572		14,3844	5,540699	1,16315	5,206459	0,2003427	4,646702	1,878061	0,9924202	0,9963705	0,4021926
Vgf	0,9956464	1,553376	0,4509772	1,054015	1,269378	0,6435846	1,033023	1,139392	1,075169	0,7854387	5,305277	5,436471	7,840824	10,99724	9,691374	7,466349	8,701061	6,221257	9,140307		2,519165	3,801582	4,959403	5,189053	0,556058	4,86469	3,344767	1,359371	2,222684	3,994416
Bdnf	1,404517	0,8300318	0,7654511	0,2240928	1,022707	1,847228	0,9059724	1,563417	0,6249511	0,8116316	2,90234	2,239995	3,281431	5,889178	1,86222	3,045528	3,227633	2,430358	4,866777		2,593388	2,550993	5,8752	3,614439	0,798004	1,493687	2,244205	2,504613	1,512531	2,485789
Shc4	1,242985	1,402957	0,3540577	1,242828	0,9186043	0,7370564	1,101512	1,223966	0,9764859	0,7995484	1,084753	1,770751	1,668095	0,9488823	0,7193772	0,7235444	3,296061	2,085816	2,544212		3,180431	3,026498	3,200245	2,898222	0,3294603	1,208415	1,444208	0,5586916	0,4315983	0,8420835
Rtn4	1,087939	1,171217	0,7408445	1,042757	0,9576046	0,9007641	1,098875	1,079605	0,9545941	0,9658005	1,799283	1,834773	2,229717	2,274155	1,933158	1,642178	2,120602	2,501267	3,203207		2,862015	2,459399	2,632042	3,006879	0,7978618	1,668408	1,889613	1,055898	1,332138	1,636457
