# Supplementary material for: Macrophage-induced enteric neurodegeneration leads to motility impairment during gut inflammation
Source: EMBO Mol Med. 2025 Jan 6;17(2):301–35. doi: 10.1038/s44321-024-00189-w (PMC11822118; doi:10.1038/s44321-024-00189-w)
Supplement: Supplementary file 9 — Figure Source Data for EV and Appendix Figures [file 44321_2024_189_MOESM9_ESM.zip › EV and Appendix Figures/1/EVh/Fig1EVi Mass Spec_GO Inflam_IM3h+24h.csv]

	IM3h	IM24h
migration	8,906	16,976
response to cytokine	3,185834	5,524097
inflammatory response	10,40437	4,400423
