# Supplementary material for: Macrophage-induced enteric neurodegeneration leads to motility impairment during gut inflammation
Source: EMBO Mol Med. 2025 Jan 6;17(2):301–35. doi: 10.1038/s44321-024-00189-w (PMC11822118; doi:10.1038/s44321-024-00189-w)
Supplement: Supplementary file 9 — Figure Source Data for EV and Appendix Figures [file 44321_2024_189_MOESM9_ESM.zip › EV and Appendix Figures/2/EVc/EV2c_synapses_DOWN.csv]

	control	control	control	control	control	control	control	control	control	control	IM3h	IM3h	IM3h	IM3h	IM3h	IM3h	IM3h	IM3h	IM3h	IM3h	IM24h	IM24h	IM24h	IM24h	IM24h	IM24h	IM24h	IM24h	IM24h	IM24h
Snph	1,103237	1,017067	0,8796961	0,9888145	1,048004	1,048175	0,9150074	1,039575	1,042713	0,9177119	0,9961271	0,924415	0,7391095	0,6670073	0,7589472	0,6636335	0,5040599	0,4968371	0,8098027		0,5233971	0,4588283	0,3886796	0,36848	0,3527169	0,5818511	0,5529369	0,2861569	0,5422645	0,2780218
Syp	1,186054	0,9855735	0,8283727	1,055677	0,9418855	1,031707	0,9707309	1,106146	1,005839	0,8880156	1,031623	0,5931894	0,3796117	0,982569	0,9750038	0,7574373	0,9213012	0,773887	0,7723156		0,2105336	0,1841291	0,3939874	0,2637796	0,4191579	0,7572141	0,7737479	0,2642871	0,3919765	0,4156158
Scn2a	1,166956	0,8631071	0,969937	0,9259652	0,8965731	1,338616	0,8388458	1,173412	1,11477	0,7118179	0,4960669	0,5065401	0,3395328	0,2188283	0,6737528	0,4606782	0,6452674	0,7664359	0,6321976		0,5974903	0,364606	0,4022897	0,371725	0,4610421	0,6672437	0,6237825	0,9218975	0,8431278	0,431091
Scgn	0,995558	0,8943985	1,110044	0,9355703	1,01755	1,057102	0,9897777	1,347802	0,9782791	0,6739189	0,961955	0,8111473	0,4767374	0,5048037	0,479138	0,6948127	0,9248421	0,5255916	1,246167		0,3767863	0,4003685	0,5571228	0,4531961	0,2906073	0,6689602	0,2821518	0,2110491	0,5318676	0,4511509
Kcna2	1,095648	0,9639625	0,9403896	1,020543	0,8576478	1,031738	1,090072	1,031172	0,9959801	0,9728478	0,276641	0,215391	0,2166176	0,1907845	0,3828855	0,3005314	0,3351088	0,4502817	0,5750679		0,4546619	0,2051845	0,2258677	0,1873774	0,1193189	0,3311122	0,2763795	0,2830329	0,4331071	0,2019583
Syngr1	1,018866	0,9939799	0,9871541	0,9449096	1,031831	0,9825535	1,040705	1,074813	0,9023337	1,022854	0,6107415	0,5614163	0,3496468	1,373529	1,273212	1,313283	0,9848714	0,9321781	1,110051		0,7465467	0,2741547	0,208629	0,3911034	0,3405582	0,7483102	0,4788714	0,1191576	0,241915	0,1621781
