# Supplementary material for: Macrophage-induced enteric neurodegeneration leads to motility impairment during gut inflammation
Source: EMBO Mol Med. 2025 Jan 6;17(2):301–35. doi: 10.1038/s44321-024-00189-w (PMC11822118; doi:10.1038/s44321-024-00189-w)
Supplement: Supplementary file 9 — Figure Source Data for EV and Appendix Figures [file 44321_2024_189_MOESM9_ESM.zip › EV and Appendix Figures/2/EVd/EV2d Mass Spec_GO NeuroDeg_IM3h+24h.csv]

	IM3h	IM24h
Pathways of neurodegeneration	5,032977	10,13849
Parkinson disease	10,38981	21,3895
Amyotrophic lateral sclerosis	6,785556	13,93407
Huntington disease	5,408249	13,70814
Alzheimer disease	4,508241	13,346
