# Supplementary material for: Macrophage-induced enteric neurodegeneration leads to motility impairment during gut inflammation
Source: EMBO Mol Med. 2025 Jan 6;17(2):301–35. doi: 10.1038/s44321-024-00189-w (PMC11822118; doi:10.1038/s44321-024-00189-w)
Supplement: Supplementary file 9 — Figure Source Data for EV and Appendix Figures [file 44321_2024_189_MOESM9_ESM.zip › EV and Appendix Figures/2/EVe/EV2e_Ki67_count.csv]

Naive	IM3h	IM24h
1,219512	1,825293	74,29984
1,740294	1,488498	74,26471
1,823282	1,342282	79,47826
1,994681		65,26316
0,294118		67,0342
1,195157		65,24135
		71,68473
		60,50735
		69,47412
		55,02571
		62,08115
		63,17056
		60,69116
		88,66584
