# Supplementary material for: Macrophage-induced enteric neurodegeneration leads to motility impairment during gut inflammation
Source: EMBO Mol Med. 2025 Jan 6;17(2):301–35. doi: 10.1038/s44321-024-00189-w (PMC11822118; doi:10.1038/s44321-024-00189-w)
Supplement: Supplementary file 9 — Figure Source Data for EV and Appendix Figures [file 44321_2024_189_MOESM9_ESM.zip › EV and Appendix Figures/2/EVf/EV2f_mKi67.csv]

control	IM3h	IM24h
1,278029	2,021906	2,931873
1,18687	2,523803	1,378015
0,5351012	2,842845	1,969392
0,1594681	1,918513	3,398346
1,068919	1,83847	3,142228
1,570118	2,255865	1,941005
1,201495	5,655884	1,552652
1,054852	4,996501	2,336746
0,8309704	5,838528	2,217221
1,114178		2,464824
