# Supplementary material for: Macrophage-induced enteric neurodegeneration leads to motility impairment during gut inflammation
Source: EMBO Mol Med. 2025 Jan 6;17(2):301–35. doi: 10.1038/s44321-024-00189-w (PMC11822118; doi:10.1038/s44321-024-00189-w)
Supplement: Supplementary file 9 — Figure Source Data for EV and Appendix Figures [file 44321_2024_189_MOESM9_ESM.zip › EV and Appendix Figures/2/EVg/EV2gPCNA.csv]

Control	IM3h	IM24h
1,0384	0,8068	1,892
1	1,0044	2,6792
0,9768	1,0844	2,8792
1,0572	0,9372	2,0812
0,9592	0,9884	1,8044
1,1	0,9456	2,372
