# Supplementary material for: Macrophage-induced enteric neurodegeneration leads to motility impairment during gut inflammation
Source: EMBO Mol Med. 2025 Jan 6;17(2):301–35. doi: 10.1038/s44321-024-00189-w (PMC11822118; doi:10.1038/s44321-024-00189-w)
Supplement: Supplementary file 9 — Figure Source Data for EV and Appendix Figures [file 44321_2024_189_MOESM9_ESM.zip › EV and Appendix Figures/2/EVh/EV2h_Motility.csv]

naive	IM24h	IM21days
11,52734	3,213931	11,84065
10,35546	3,913662	11,07553
9,517471	3,607319	11,43205
11,80256	4,18747	10,98713
10,59018	4,248141	11,51917
10,56634	5,478523	8,827044
9,986279	4,201014	10,65146
