# Supplementary material for: Macrophage-induced enteric neurodegeneration leads to motility impairment during gut inflammation
Source: EMBO Mol Med. 2025 Jan 6;17(2):301–35. doi: 10.1038/s44321-024-00189-w (PMC11822118; doi:10.1038/s44321-024-00189-w)
Supplement: Supplementary file 9 — Figure Source Data for EV and Appendix Figures [file 44321_2024_189_MOESM9_ESM.zip › EV and Appendix Figures/2/EVh/EV2h_MPO_count.csv]

naive	IM24h	IM21days
5,87037	296,6443	8,805555
10,56667	431,072	8,105113
2,935185	289,3826	4,402778
4,602904	398,8802	5,403409
6,904356	587,1133	7,044444
8,005051	189,8798	5,832251
3,888167	133,4175	5,3367
