# Supplementary material for: Macrophage-induced enteric neurodegeneration leads to motility impairment during gut inflammation
Source: EMBO Mol Med. 2025 Jan 6;17(2):301–35. doi: 10.1038/s44321-024-00189-w (PMC11822118; doi:10.1038/s44321-024-00189-w)
Supplement: Supplementary file 9 — Figure Source Data for EV and Appendix Figures [file 44321_2024_189_MOESM9_ESM.zip › EV and Appendix Figures/3/EVd/S3d_Go term DEATH.csv]

	IM3h	IM24h
regulation of apoptotic process	17,5882	26,5751
necroptotic process	3,1479	1,10218
regulation of extrinsic apoptotic signaling pathway via death domain receptors	8,9581	2,01609
positive regulation of oxidative stress-induced neuron death	2,739	4,68485
autophagic cell death	1,1405	0,894592
regulation of neuron apoptotic process	6,9959	10,62
regulation of neuron death	8,4085	13,1323
