# Supplementary material for: Macrophage-induced enteric neurodegeneration leads to motility impairment during gut inflammation
Source: EMBO Mol Med. 2025 Jan 6;17(2):301–35. doi: 10.1038/s44321-024-00189-w (PMC11822118; doi:10.1038/s44321-024-00189-w)
Supplement: Supplementary file 9 — Figure Source Data for EV and Appendix Figures [file 44321_2024_189_MOESM9_ESM.zip › EV and Appendix Figures/3/EVf/EV3F_synapses.csv]

	Control	Control	Control	Control	Control	Control	Control	Control	Control	Control	IM3h	IM3h	IM3h	IM3h	IM3h	IM3h	IM3h	IM3h	IM3h	IM3h	IM24h	IM24h	IM24h	IM24h	IM24h	IM24h	IM24h	IM24h	IM24h	IM24h
Syn1	1,62450593	1,01054018	0,75889328	1,2002635	1,49802372	1,80237154	1,09486166	1,01054018			0,32674572	0,25375389	0,25915573	0,01054018	0,16864295	0,34782609	0,38998682	0,16864295	0,18972332		0,02108037	0,02108037	0,02108037	0,02108037	0,09486166	0,60079051	0,02108037	0,02108037	0,02108037	0,01054018
Syn2	1,9012137	1,00745571	1,4203129	1,25722202	1,65517151	1,58341496	1,16775349	1,00745571			0,46551454	0,75675464	0,77912177	0,00372786	0,29077272	0,81267247	0,28238225	0,41006409	0,36905768		0,00745571	0,00745571	0,00372786	0,01491142	0,1006521	0,00745571	0,00372786	0,2423106	0,00372786	0,00372786
Syn3	0,48541201	0,51825988	1,12090838	1,31093564	1,40807254	0,6739608	0,42633376	1,056117			3,64941771	3,6171936	4,71766946	2,11421082	3,35402648	1,22360302	2,98646016	2,22952714	2,26653846		0,00380855	0,11472623	0,00215835	0,25697267	0,13462748	0,00215835	0,00431669	0,01510842	0,00395603	0,00215835
Dlg2	1,91455859	1,0174004	1,60953716	1,14790341	1,58343656	1,51835906	1,0348008	1,17400402			0,70471627	0,60031386	0,77431788	0,0174004	0,21750502	0,11310261	0,0174004	0,05220121	0,09570221		0,13920321	0,0261006	0,0174004	0,11310261	0,0174004	0,33060763	0,0087002	0,0087002	0,0087002	1,17452712
Shank1	1,04921601	1,66723318	1,29523907	0,11808528	1,35312685	1,18859531	0,60782169	0,7206826			0,77008114	0,60782169	0,54849811	0,31114682	0,39885549	0,4992821	0,27496695	0,02894389	0,08774919		0,05788778	0,02170792	0,00723597	0,16642737	0,17366334	0,67294544	0,01447194	0,31114682	0,02894389	0,79595697
Shank2	1,77333333	0,02133333	1,36533333	0,128	1,024	1,45066667	0,04266667	1,19466667			0,288	0,68266667	0,25866667	0,04266667	0,384	0,27733333	0,14933333	0,14933333	0,256		0,02133333	0,02133333	0,02133333	0,02133333	0,17066667	0,04266667	0,02133333	0,02133333	0,02133333	0,04266667
Shank3	0,34782609	0,69565217	1,82608696	0,34782609	1,04347826	0,69565217	0,69565217	0,34782609			3,69565217	3,34782609	2,69565217	3,34782609	2,34782609	3,47826087	2,08695652	2,69565217	2,34782609		0,34782609	0,34782609	0,34782609	0,34782609	0,34782609	0,34782609	0,69565217	0,69565217	0,34782609	0,69565217
Chat	1,72727273	1,11688312	1,19480519	1,16883117	1,63636364	1,12987013	1,01298701	1,01298701			0,06493506	0,22077922	0,67532468	0,01298701	0,25974026	0,01298701	0,38961039	0,1038961	0,01298701		0,01298701	0,02597403	0,01298701	0,2987013	0,02597403	0,01298701	0,01298701	0,01298701	0,01298701	0,02597403
