# Supplementary material for: Macrophage-induced enteric neurodegeneration leads to motility impairment during gut inflammation
Source: EMBO Mol Med. 2025 Jan 6;17(2):301–35. doi: 10.1038/s44321-024-00189-w (PMC11822118; doi:10.1038/s44321-024-00189-w)
Supplement: Supplementary file 9 — Figure Source Data for EV and Appendix Figures [file 44321_2024_189_MOESM9_ESM.zip › EV and Appendix Figures/4/EVi/EV4i CCR2-ko-MPO.csv]

naive	IM24h_WT	IM24h_KO
7,044444	269,6558	60,17532
4,665801	247,6991	133,7987
3,522222	251,5873	75,24748
8,285227	494,7121	66,09885
5,523485	372,1205	50,08874
