# Supplementary material for: Macrophage-induced enteric neurodegeneration leads to motility impairment during gut inflammation
Source: EMBO Mol Med. 2025 Jan 6;17(2):301–35. doi: 10.1038/s44321-024-00189-w (PMC11822118; doi:10.1038/s44321-024-00189-w)
Supplement: Supplementary file 9 — Figure Source Data for EV and Appendix Figures [file 44321_2024_189_MOESM9_ESM.zip › EV and Appendix Figures/4/EVj/EV4j CCR2-ko-Macros.csv]

naive	IM24h_WT	IM24h_KO
66,13	205,3763	144,1936
43,32	176,8817	124,1936
58,76	201,5054	136,2903
59,4	201,6129	121,8817
66,82	163,7097	130,1075
