# Supplementary material for: Macrophage-induced enteric neurodegeneration leads to motility impairment during gut inflammation
Source: EMBO Mol Med. 2025 Jan 6;17(2):301–35. doi: 10.1038/s44321-024-00189-w (PMC11822118; doi:10.1038/s44321-024-00189-w)
Supplement: Supplementary file 9 — Figure Source Data for EV and Appendix Figures [file 44321_2024_189_MOESM9_ESM.zip › EV and Appendix Figures/4/EVk/EV4k CCR2-ko-Anna1.csv]

naive	IM24h_WT	IM24h_KO
549,1464	384,1117	276,9726
653,2121	328,5024	305,0456
551,8148	277,5094	331,723
564,356	378,4219	326,3554
604,1144	303,8111	328,5024
