# Supplementary material for: Macrophage-induced enteric neurodegeneration leads to motility impairment during gut inflammation
Source: EMBO Mol Med. 2025 Jan 6;17(2):301–35. doi: 10.1038/s44321-024-00189-w (PMC11822118; doi:10.1038/s44321-024-00189-w)
Supplement: Supplementary file 9 — Figure Source Data for EV and Appendix Figures [file 44321_2024_189_MOESM9_ESM.zip › EV and Appendix Figures/4/EVl/EV4l CCR2-ko-Syn1.csv]

naive	IM24h_WT	IM24h_KO
3228,283	1306,216	1470,842
2829,285	1402,646	1527,439
2527,928	1421,288	1364,816
2982,085	1369,508	1433,276
2485,139	1596,563	1213,628
2482,991
2696,238
