# Supplementary material for: Macrophage-induced enteric neurodegeneration leads to motility impairment during gut inflammation
Source: EMBO Mol Med. 2025 Jan 6;17(2):301–35. doi: 10.1038/s44321-024-00189-w (PMC11822118; doi:10.1038/s44321-024-00189-w)
Supplement: Supplementary file 9 — Figure Source Data for EV and Appendix Figures [file 44321_2024_189_MOESM9_ESM.zip › EV and Appendix Figures/5/EVb/EV5b_CX3Cr1 total.csv]

Naive, rat IgG	Naive, Dp48h	IM24h, rat IgG	IM24h, Dp48h
286,1602	84,54735	301,3354	196,1932
251,4742	54,19702	441,1637	189,6896
334,9376	105,1422	330,6018	268,8172
355,5324	83,46341	480,1856	144,1641
		347,9449	134,4086
		351,1967	192,9414
		409,7295	203,7808
			162,591
