# Supplementary material for: Macrophage-induced enteric neurodegeneration leads to motility impairment during gut inflammation
Source: EMBO Mol Med. 2025 Jan 6;17(2):301–35. doi: 10.1038/s44321-024-00189-w (PMC11822118; doi:10.1038/s44321-024-00189-w)
Supplement: Supplementary file 9 — Figure Source Data for EV and Appendix Figures [file 44321_2024_189_MOESM9_ESM.zip › EV and Appendix Figures/5/EVc/EV5c_FACS CX3CR1 cells.csv]

IgG	Dp48h	rat IgG_IM24h	Dp48h_IM24h
14302	1569	59498	24264
7291	4078	45604	26776
20859	3195	72778	26932
10202	6831	47194	23955
		40162	13914
		33965	20708
		91063	27156
			23143
