# Supplementary material for: Macrophage-induced enteric neurodegeneration leads to motility impairment during gut inflammation
Source: EMBO Mol Med. 2025 Jan 6;17(2):301–35. doi: 10.1038/s44321-024-00189-w (PMC11822118; doi:10.1038/s44321-024-00189-w)
Supplement: Supplementary file 9 — Figure Source Data for EV and Appendix Figures [file 44321_2024_189_MOESM9_ESM.zip › EV and Appendix Figures/5/EVe/EV5e_MHC2.csv]

Naive, rat IgG	Naive, Dp48h	IM24h, rat IgG	IM24h, Dp48h
254,4444	72,22222	787,7778	422,2222
236,1111	61,11111	773,3333	285,5555
303,3333	106,6667	818,0555	327,7778
290	120	820	395,5555
203,78	74,79	821,1111	310
190,77	56,36	874,4445	494,4445
		790,2778	327,7778
		954,4445	277,7778
		880	337,7778
