# Supplementary material for: Macrophage-induced enteric neurodegeneration leads to motility impairment during gut inflammation
Source: EMBO Mol Med. 2025 Jan 6;17(2):301–35. doi: 10.1038/s44321-024-00189-w (PMC11822118; doi:10.1038/s44321-024-00189-w)
Supplement: Supplementary file 9 — Figure Source Data for EV and Appendix Figures [file 44321_2024_189_MOESM9_ESM.zip › EV and Appendix Figures/5/EVf/EV5f_Arg1.csv]

Naive, rat IgG	Naive, Dp48h	IM24h, rat IgG	IM24h, Dp48h
0,3922191	0,6453335	3,18141	1,084188
1,652258	0,4528495	12,76057	0,4385163
0,4243954	0,7108876	31,56324	2,595525
1,531128	0,7143316	14,47788	1,003627
		27,09043	0,7837153
		12,1565	0,9213922
		12,24255	3,851029
		6,718715	9,810355
		7,606905	3,859755
