# Supplementary material for: Macrophage-induced enteric neurodegeneration leads to motility impairment during gut inflammation
Source: EMBO Mol Med. 2025 Jan 6;17(2):301–35. doi: 10.1038/s44321-024-00189-w (PMC11822118; doi:10.1038/s44321-024-00189-w)
Supplement: Supplementary file 9 — Figure Source Data for EV and Appendix Figures [file 44321_2024_189_MOESM9_ESM.zip › EV and Appendix Figures/5/EVf/EV5f_ccl2.csv]

Naive, rat IgG	Naive, Dp48h	IM24h, rat IgG	IM24h, Dp48h
0,8669142	2,214865	370,4571	8,029013
1,699893	1,308438	813,5144	9,94405
0,2228646	1,904848	555,6796	5,023959
1,210328	0,8647423	454,4484	52,56103
		475,1989	14,97411
		347,0336	82,07533
		679,7601	4,037847
		495,8638	2,024836
		663,9412	3,233524
