# Supplementary material for: Macrophage-induced enteric neurodegeneration leads to motility impairment during gut inflammation
Source: EMBO Mol Med. 2025 Jan 6;17(2):301–35. doi: 10.1038/s44321-024-00189-w (PMC11822118; doi:10.1038/s44321-024-00189-w)
Supplement: Supplementary file 9 — Figure Source Data for EV and Appendix Figures [file 44321_2024_189_MOESM9_ESM.zip › EV and Appendix Figures/5/EVf/EV5f_EGR1.csv]

Naive, rat IgG	Naive, Dp48h	IM24h, rat IgG	IM24h, Dp48h
0,2910327	2,506866	10,2681	0,1305934
2,072498	2,182359	89,62831	0,1079843
0,7708977	0,7137004	122,3856	0,7030715
0,8655719	0,3282934	77,21537	4,384889
		16,42488	4,499042
		17,74937	1,562164
		38,08263	0,2087735
		17,60369	0,1503458
		15,87619	0,08604934
