# Supplementary material for: Macrophage-induced enteric neurodegeneration leads to motility impairment during gut inflammation
Source: EMBO Mol Med. 2025 Jan 6;17(2):301–35. doi: 10.1038/s44321-024-00189-w (PMC11822118; doi:10.1038/s44321-024-00189-w)
Supplement: Supplementary file 9 — Figure Source Data for EV and Appendix Figures [file 44321_2024_189_MOESM9_ESM.zip › EV and Appendix Figures/5/EVf/EV5f_il6.csv]

Naive, rat IgG	Naive, Dp48h	IM24h, rat IgG	IM24h, Dp48h
1,838848	1,792446	4,535307	2,188627
1,391127	0,2345839	10,20392	1,481707
0,2620248	0,3697384	10,8714	0,7900055
0,5080011	1,014631	19,14337	0,4701912
		3,810882	0,6304541
		2,386625	0,5444399
		4,760655	0,5990506
		18,69963	0,8727739
		1,6401	0,891341
