# Supplementary material for: Macrophage-induced enteric neurodegeneration leads to motility impairment during gut inflammation
Source: EMBO Mol Med. 2025 Jan 6;17(2):301–35. doi: 10.1038/s44321-024-00189-w (PMC11822118; doi:10.1038/s44321-024-00189-w)
Supplement: Supplementary file 9 — Figure Source Data for EV and Appendix Figures [file 44321_2024_189_MOESM9_ESM.zip › EV and Appendix Figures/5/EVg/EV5g_Bcl2.csv]

IM24h	rat IgG;IM24h	Dp48h
2	46982;0	09457715
1	845914;0	06455118
2	670221;0	06634319
1	81541;0	1989541
1	703518;0	09473604
1	963065;0	09846854
3	912943;0	1269838
1	796108;0	5911153
3	128134;0	1770552
