# Supplementary material for: Macrophage-induced enteric neurodegeneration leads to motility impairment during gut inflammation
Source: EMBO Mol Med. 2025 Jan 6;17(2):301–35. doi: 10.1038/s44321-024-00189-w (PMC11822118; doi:10.1038/s44321-024-00189-w)
Supplement: Supplementary file 9 — Figure Source Data for EV and Appendix Figures [file 44321_2024_189_MOESM9_ESM.zip › EV and Appendix Figures/5/EVg/EV5g_BclXL.csv]

IM24h	rat IgG;IM24h	Dp48h
3	10225;0	1077205
2	206332;0	09159718
2	068986;0	1977187
1	940726;0	1495162
2	202085;0	1734827
2	781333;0	1266304
1	596693;0	3532111
3	194063;0	4953912
2	043103;0	1453877
