# Supplementary material for: Macrophage-induced enteric neurodegeneration leads to motility impairment during gut inflammation
Source: EMBO Mol Med. 2025 Jan 6;17(2):301–35. doi: 10.1038/s44321-024-00189-w (PMC11822118; doi:10.1038/s44321-024-00189-w)
Supplement: Supplementary file 9 — Figure Source Data for EV and Appendix Figures [file 44321_2024_189_MOESM9_ESM.zip › EV and Appendix Figures/5/EVh/EV5h_Chat.csv]

IM24h	rat IgG;IM24h	Dp48h
0	1285637;2	139275
0	5044672;15	36102
0	755775;8	306249
1	198913;13	971
1	003119;4	510024
0	874952;2	467831
0	1259518;2	255963
0	1134073;7	002631
0	0617602;3	507886
