# Supplementary material for: Macrophage-induced enteric neurodegeneration leads to motility impairment during gut inflammation
Source: EMBO Mol Med. 2025 Jan 6;17(2):301–35. doi: 10.1038/s44321-024-00189-w (PMC11822118; doi:10.1038/s44321-024-00189-w)
Supplement: Supplementary file 9 — Figure Source Data for EV and Appendix Figures [file 44321_2024_189_MOESM9_ESM.zip › EV and Appendix Figures/5/EVh/EV5h_dlg4 (PSD95).csv]

IM24h	rat IgG;IM24h	Dp48h
0	5657703;13	25802
1	135246;21	32702
1	366386;62	78979
0	8052471;17	67127
1	12735;19	6925
