# Supplementary material for: Macrophage-induced enteric neurodegeneration leads to motility impairment during gut inflammation
Source: EMBO Mol Med. 2025 Jan 6;17(2):301–35. doi: 10.1038/s44321-024-00189-w (PMC11822118; doi:10.1038/s44321-024-00189-w)
Supplement: Supplementary file 9 — Figure Source Data for EV and Appendix Figures [file 44321_2024_189_MOESM9_ESM.zip › EV and Appendix Figures/5/EVh/EV5h_Snap25.csv]

IM24h	rat IgG;IM24h	Dp48h
0	1049592;11	69512
2	338854;33	5133
2	14635;10	4787
0	3163712;32	24903
0	09346498;27	75242
