# Supplementary material for: Macrophage-induced enteric neurodegeneration leads to motility impairment during gut inflammation
Source: EMBO Mol Med. 2025 Jan 6;17(2):301–35. doi: 10.1038/s44321-024-00189-w (PMC11822118; doi:10.1038/s44321-024-00189-w)
Supplement: Supplementary file 9 — Figure Source Data for EV and Appendix Figures [file 44321_2024_189_MOESM9_ESM.zip › EV and Appendix Figures/5/EVh/EV5h_Syn1.csv]

IM24h	rat IgG;IM24h	Dp48h
0	02287174;2	422161
0	04580875;2	074031
0	4705051;2	627632
0	7433027;13	88259
0	8146263;2	512758
1	42079;1	159666
0	01764198;2	204018
0	01520425;6	555797
0	02110023;2	009979
