# Supplementary material for: Macrophage-induced enteric neurodegeneration leads to motility impairment during gut inflammation
Source: EMBO Mol Med. 2025 Jan 6;17(2):301–35. doi: 10.1038/s44321-024-00189-w (PMC11822118; doi:10.1038/s44321-024-00189-w)
Supplement: Supplementary file 9 — Figure Source Data for EV and Appendix Figures [file 44321_2024_189_MOESM9_ESM.zip › EV and Appendix Figures/6/EVd/EV6d_GO terms.csv]

	Früh/spät
regulation of cell population proliferation	18,6271
meiotic cell cycle	6,95192
regulation of cell cycle	6,87508
regulation of cytokine production	17,8285
response to cytokine	11,4474
inflammatory response	10,9161
regulation of macrophage activation	8,63015
regulation of cell migration	12,9003
regulation of leukocyte migration	7,50246
