# Supplementary material for: Macrophage-induced enteric neurodegeneration leads to motility impairment during gut inflammation
Source: EMBO Mol Med. 2025 Jan 6;17(2):301–35. doi: 10.1038/s44321-024-00189-w (PMC11822118; doi:10.1038/s44321-024-00189-w)
Supplement: Supplementary file 9 — Figure Source Data for EV and Appendix Figures [file 44321_2024_189_MOESM9_ESM.zip › EV and Appendix Figures/6/EVf/EV6f_Metabolism.csv]

NFE2L2	HIF1A	HMOX1	HMOX2	SOD2	Control
3,33491674	2,17739472	2,83723228	1,00398803	1,99381504	1,000001
2,33969983	1,15293945	2,50814898	1,13043334	2,40951007	1
1,82010324	2,21563719	11,1587788	1,14303252	2,68804678	1
1,11056397	0,80992639	1,684428	1,30197334	2,98064398	1
1,27491064	1,65174336	6,76218103	1,29864613	1,33194294	1
1,04458311	1,16374572	1,24832672	1,67546645	1,06546252	1
1,30329712	1,09719034	3,10293127	1,22753325	2,85522299	1
1,06502885	0,91806593	1,9363359	1,24009965	1,08288728	1
1,38928476	1,89591785	15,1028668	1,16635751	9,87245312	1
