# Supplementary material for: Macrophage-induced enteric neurodegeneration leads to motility impairment during gut inflammation
Source: EMBO Mol Med. 2025 Jan 6;17(2):301–35. doi: 10.1038/s44321-024-00189-w (PMC11822118; doi:10.1038/s44321-024-00189-w)
Supplement: Supplementary file 9 — Figure Source Data for EV and Appendix Figures [file 44321_2024_189_MOESM9_ESM.zip › EV and Appendix Figures/Appendix Figures/1/FigS1b_MPO.csv]

Naive	IM3h	IM24h
0	6,5	213,54
0	1,08	218,96
1,08	2,17	320,85
0	5,5	240,63
1,08	2,02	347,94
0	1,12	210,28
1,08		142
		166,93
		121,4
		115,98
