# Supplementary material for: Macrophage-induced enteric neurodegeneration leads to motility impairment during gut inflammation
Source: EMBO Mol Med. 2025 Jan 6;17(2):301–35. doi: 10.1038/s44321-024-00189-w (PMC11822118; doi:10.1038/s44321-024-00189-w)
Supplement: Supplementary file 9 — Figure Source Data for EV and Appendix Figures [file 44321_2024_189_MOESM9_ESM.zip › EV and Appendix Figures/Appendix Figures/1/FigS1c_Transit.csv]

Naive		IM24h
11,80256		4,756819
10,72527		3,029423
9,549573		5,493012
8,147267		3,213931
9,157824		3,913662
9,942744		3,607319
		4,18747
		4,248141
		5,478523
		4,201014
