# Supplementary material for: Macrophage-induced enteric neurodegeneration leads to motility impairment during gut inflammation
Source: EMBO Mol Med. 2025 Jan 6;17(2):301–35. doi: 10.1038/s44321-024-00189-w (PMC11822118; doi:10.1038/s44321-024-00189-w)
Supplement: Supplementary file 9 — Figure Source Data for EV and Appendix Figures [file 44321_2024_189_MOESM9_ESM.zip › EV and Appendix Figures/Appendix Figures/S4a_residentVSinfiltrated_HeatMap.csv]

	resident	resident	resident	infiltrated	infiltrated	infiltrated
Il6	1,221848	1,065395	2,530573	1,180068	0,2337307	1,586201
Ptgs2	1,401725	1,325033	1,60626	1,026681	0,6841107	1,289209
Tnfaip2	1,55312	1,190693	2,661406	0,4270448	0,2788684	2,294087
Il1b	1,323885	1,60635	1,586793	1,209977	0,8432306	0,9467923
Il1a	0,7459573	0,4729708	1,391718	1,355844	0,6206111	1,023545
S100a6	2,257348	3,312983	2,309964	0,7433577	0,7287616	1,527881
S100a8	0,3572116	0,1735849	0,3556458	1,277967	0,913704	0,8083293
S100a9	1,015894	0,2065536	1,006607	1,307646	0,9353396	0,7570148
Lgals3 (Galectin-3)	1,724273	1,404411	1,579968	0,9487157	0,9770528	1,074231
Slc7a11	1,187335	0,9805853	1,689914	0,8782571	0,4374881	1,684255
Gls	4,085569	4,118175	3,949043	0,9381179	0,6603244	1,401558
Glul	0,9842055	1,597368	1,681048	0,2972666	0,4686817	2,234052
