# Supplementary material for: Macrophage-induced enteric neurodegeneration leads to motility impairment during gut inflammation
Source: EMBO Mol Med. 2025 Jan 6;17(2):301–35. doi: 10.1038/s44321-024-00189-w (PMC11822118; doi:10.1038/s44321-024-00189-w)
Supplement: Supplementary file 9 — Figure Source Data for EV and Appendix Figures [file 44321_2024_189_MOESM9_ESM.zip › EV and Appendix Figures/Appendix Figures/S4b_oxidative Stress_heatmap.csv]

	naive	naive	naive	naive	naive	naive	naive	naive	naive	naive	IM3h	IM3h	IM3h	IM3h	IM3h	IM3h	IM3h	IM3h	IM3h	IM3h	IM24h	IM24h	IM24h	IM24h	IM24h	IM24h	IM24h	IM24h	IM24h	IM24h
Nfe2l2	0,2536194	0,6376142	1,247579	1,243604	1,584699	0,8431246	1,407561	0,7821981			1,633632	2,295321	3,247801	2,053145	1,432115	2,720515	2,718832	3,030143	1,648805		2,518616	2,188198	3,560496	2,880895	2,920671	6,978399	7,766047	5,208318	9,239232	2,553569
Keap1	1,894555	0,8623733	1,764588	0,5067711	1,068154	1,740319	0,05635797	0,1068815			0,8373149	0,9071792	1,447572	1,018049	0,9256223	0,4911652	0,8952221	0,3432762	0,2226464		0,2676724	0,648157	1,362243	0,6419614	0,7910013	0,6407831	2,733002	0,5434631	0,143696	1,588463
Hmox1	0,5608638	0,4565432	0,6808075	1,488989	0,5380178	0,1573107	2,023881	2,093587			15,14674	7,239529	6,222023	10,28147	11,14953	4,604877	4,841902	4,258575	3,019279		5,243144	2,64501	6,683496	10,37412	4,426877	10,45967	6,240592	8,871092	3,377647	7,337629
Hif1a	2,123885	0,2988124	1,438638	0,07734594	0,7322242	0,6839586	2,253628	0,3915071			1,354883	0,9845918	3,190846	0,1726441	1,471189	0,5997127	2,171857	0,7055528	0,6587166		1,470726	1,879574	2,494947	1,587266	1,862639	0,9779952	11,07801	9,455851	0,2631793	2,909271
