# Supplementary material for: Macrophage-induced enteric neurodegeneration leads to motility impairment during gut inflammation
Source: EMBO Mol Med. 2025 Jan 6;17(2):301–35. doi: 10.1038/s44321-024-00189-w (PMC11822118; doi:10.1038/s44321-024-00189-w)
Supplement: Supplementary file 9 — Figure Source Data for EV and Appendix Figures [file 44321_2024_189_MOESM9_ESM.zip › EV and Appendix Figures/Appendix Figures/S4c_Go term Metabolism.csv]

	IM3h	IM24h
regulation of cellular metabolic process	33,0381	105,198
primary metabolic process	10,0459	95,5297
positive regulation of protein metabolic process	22,0539	29,2258
regulation of phosphate metabolic process	14,6134	20,672
inner mitochondrial membrane protein complex	0,466	31,2166
mitochondrial membrane	0,3351	22,962
mitochondrial respiratory chain complex I	0,3219	22,1132
