# Supplementary material for: Macrophage-induced enteric neurodegeneration leads to motility impairment during gut inflammation
Source: EMBO Mol Med. 2025 Jan 6;17(2):301–35. doi: 10.1038/s44321-024-00189-w (PMC11822118; doi:10.1038/s44321-024-00189-w)
Supplement: Supplementary file 9 — Figure Source Data for EV and Appendix Figures [file 44321_2024_189_MOESM9_ESM.zip › EV and Appendix Figures/Appendix Figures/S4d_GO terms_metabolism.csv]

	IM3h	IM24h
HIF-1 signaling pathway	3,397371	4,420803
Carbon metabolism	2,34972	7,641544
Glycolysis / Gluconeogenesis	2,923626	3,074503
Metabolic pathways	7,284068	14,22394
